# Supplementary material for: Methyl 4-{[6-(4-bromo­phen­yl)-3-oxo-2,3,4,5-tetra­hydro­pyridazin-4-yl]methyl}benzoate
Source: Acta Crystallogr Sect E Struct Rep Online. 2011 Apr 29;67(Pt 5):o1230–1. doi: 10.1107/S160053681101467X (PMC3089372; doi:10.1107/S160053681101467X)
Supplement: Supplementary file 1 [file e-67-o1230-sup1.cif]

##############################################################################
#                                                                            #
# This CIF contains the data in a paper accepted for publication in          #
# Acta Crystallographica Section E. It conforms to the requirements of       #
# Notes for Authors for Acta Crystallographica Section E, and has been       #
# peer reviewed under the auspices of the IUCr Commission on Journals.       #
#                                                                            #
# Full details of the Crystallographic Information File format               #
# are given in the paper "The Crystallographic Information File (CIF):       #
# a New Standard Archive File for Crystallography" by S. R. Hall, F. H.      #
# Allen and I. D. Brown [Acta Cryst. (1991), A47, 655-685].                  #
#                                                                            #
# The current version of the core CIF dictionary is obtainable from          #
# ftp://ftp.iucr.org/pub/cif_core.dic.                                       #
#                                                                            #
# Software is freely available for graphical display of the structure(s)     #
# in this CIF. For information consult the CIF software page                 #
# http://www.iucr.org/resources/cif/software.                                #
#                                                                            #
# This file may be used for bona fide research purposes within the           #
# scientific community so long as proper attribution is given to the journal # 
# article from which it was obtained.                                        #
#                                                                            #
##############################################################################
data_global
_audit_creation_method     'SHELXL97 and manual editing'
_journal_date_recd_electronic     2011-04-13
_journal_date_accepted     2011-04-19
_journal_name_full     'Acta Crystallographica, Section E'
_journal_year     2011
_journal_volume     67
_journal_issue      5
_journal_page_first     o1230
_journal_page_last     o1231
_journal_paper_category     QO
_journal_coeditor_code     LW2061
_publ_contact_author_name     'Adailton J. Bortoluzzi'
_publ_contact_author_address
;
Departamento de Qu\'imica
UFSC
88040--900 Florian\'opolis, SC
Brazil
;
_publ_contact_author_email     adajb@qmc.ufsc.br
_publ_contact_author_fax     '55(48)3316888'
_publ_contact_author_phone     '55(48)3316826'
_publ_section_title
;
Methyl
4-{[6-(4-bromophenyl)-3-oxo-2,3,4,5-tetrahydropyridazin-4-yl]methyl}benzoate
;
loop_
    _publ_author_name
    _publ_author_address
    'Bortoluzzi, Adailton J.'
;
Departamento de Qu\'imica
UFSC
88040-900 Florian\'opolis, SC
Brazil
;
    'Souza, Luciana B. P.'
;
Departamento de Qu\'imica
UFSC
88040-900 Florian\'opolis, SC
Brazil
;
    'Joussef, Ant\^onio C.'
;
Departamento de Qu\'imica
UFSC
88040-900 Florian\'opolis, SC
Brazil
;
    'Meyer, Emerson'
;
Departamento de Qu\'imica
UEM
87020-900 Maring\'a, PR
Brazil
;
data_I
_audit_creation_method     SHELXL97
_chemical_name_systematic
;
Methyl
4-{[6-(4-bromophenyl)-3-oxo-2,3,4,5-tetrahydropyridazin-4-yl]methyl}benzoate
;
_chemical_name_common     ?
_chemical_formula_moiety     'C19 H17 Br N2 O3'
_chemical_formula_sum     'C19 H17 Br N2 O3'
_chemical_formula_iupac     'C19 H17 Br N2 O3'
_chemical_formula_weight     401.26
_chemical_melting_point     ?
_symmetry_cell_setting     triclinic
_symmetry_space_group_name_H-M     'P -1'
_symmetry_space_group_name_Hall     '-P 1'
loop_
    _symmetry_equiv_pos_as_xyz
    'x, y, z'
    '-x, -y, -z'
_cell_length_a     5.9910(10)
_cell_length_b     8.9580(10)
_cell_length_c     17.531(2)
_cell_angle_alpha     99.502(11)
_cell_angle_beta     95.241(12)
_cell_angle_gamma     105.499(10)
_cell_volume     885.1(2)
_cell_formula_units_Z     2
_cell_measurement_reflns_used     25
_cell_measurement_theta_min     8.16
_cell_measurement_theta_max     13.44
_cell_measurement_temperature     293(2)
_exptl_crystal_description     block
_exptl_crystal_colour     colourless
_exptl_crystal_size_max     0.50
_exptl_crystal_size_mid     0.33
_exptl_crystal_size_min     0.13
_exptl_crystal_density_diffrn     1.506
_exptl_crystal_density_meas     ?
_exptl_crystal_density_method     'not measured'
_exptl_crystal_F_000     408
_exptl_absorpt_coefficient_mu     2.342
_exptl_absorpt_correction_type     psi-scan
_exptl_absorpt_process_details
                          '[PLATON (Spek, 2009) and North <i>et al.</i> (1968)]'
_exptl_absorpt_correction_T_min     0.567
_exptl_absorpt_correction_T_max     0.978
_exptl_special_details
;
;
_diffrn_ambient_temperature     293(2)
_diffrn_radiation_type     MoK\a
_diffrn_radiation_wavelength     0.71069
_diffrn_radiation_source     'fine-focus sealed tube'
_diffrn_radiation_monochromator     graphite
_diffrn_measurement_device_type     'Enraf--Nonius CAD-4'
_diffrn_measurement_method     \w/2\q
_diffrn_detector_area_resol_mean     ?
_diffrn_reflns_number     3368
_diffrn_reflns_av_R_equivalents     0.0242
_diffrn_reflns_av_sigmaI/netI     0.0657
_diffrn_reflns_theta_min     2.38
_diffrn_reflns_theta_max     25.09
_diffrn_reflns_theta_full     25.09
_diffrn_measured_fraction_theta_max     0.999
_diffrn_measured_fraction_theta_full     0.999
_diffrn_reflns_limit_h_min     -7
_diffrn_reflns_limit_h_max     6
_diffrn_reflns_limit_k_min     0
_diffrn_reflns_limit_k_max     10
_diffrn_reflns_limit_l_min     -20
_diffrn_reflns_limit_l_max     20
_diffrn_standards_number     3
_diffrn_standards_interval_count     200
_diffrn_standards_interval_time     ?
_diffrn_standards_decay_%     1
_reflns_number_total     3151
_reflns_number_gt     2033
_reflns_threshold_expression     I>2\s(I)
_refine_ls_structure_factor_coef     Fsqd
_refine_ls_matrix_type     full
_refine_ls_R_factor_all     0.0999
_refine_ls_R_factor_gt     0.0377
_refine_ls_wR_factor_gt     0.0836
_refine_ls_wR_factor_ref     0.0981
_refine_ls_goodness_of_fit_ref     1.026
_refine_ls_restrained_S_all     1.030
_refine_ls_number_reflns     3151
_refine_ls_number_parameters     237
_refine_ls_number_restraints     4
_refine_ls_hydrogen_treatment     constr
_refine_ls_weighting_scheme     calc
_refine_ls_weighting_details
       'calc w = 1/[\s^2^(Fo^2^)+(0.0470P)^2^+0.1645P] where P=(Fo^2^+2Fc^2^)/3'
_atom_sites_solution_hydrogens     geom
_atom_sites_solution_primary     direct
_atom_sites_solution_secondary     difmap
_refine_ls_shift/su_max     0.000
_refine_ls_shift/su_mean     0.000
_refine_diff_density_max     0.276
_refine_diff_density_min     -0.364
_refine_ls_extinction_method     none
_refine_ls_extinction_coef     ?
loop_
    _atom_type_symbol
    _atom_type_description
    _atom_type_scat_dispersion_real
    _atom_type_scat_dispersion_imag
    _atom_type_scat_source
    'C' 'C' 0.0033 0.0016
                         'International Tables Vol C Tables 4.2.6.8 and 6.1.1.4'
    'H' 'H' 0.0000 0.0000
                         'International Tables Vol C Tables 4.2.6.8 and 6.1.1.4'
    'Br' 'Br' -0.2901 2.4595
                         'International Tables Vol C Tables 4.2.6.8 and 6.1.1.4'
    'N' 'N' 0.0061 0.0033
                         'International Tables Vol C Tables 4.2.6.8 and 6.1.1.4'
    'O' 'O' 0.0106 0.0060
                         'International Tables Vol C Tables 4.2.6.8 and 6.1.1.4'
_computing_data_collection     'CAD-4 Software (Enraf--Nonius, 1989)'
_computing_cell_refinement     'SET4 in CAD-4 Software (Enraf--Nonius, 1989)'
_computing_data_reduction     'HELENA (Spek, 1996)'
_computing_structure_solution     'SIR97 (Altomare <i>et al.</i>, 1999)'
_computing_structure_refinement     'SHELXL97 (Sheldrick, 2008)'
_computing_molecular_graphics
;
PLATON (Spek, 2009) and Mercury (Macrae <i>et al.</i>, 2008)
;
_computing_publication_material     'SHELXL97 (Sheldrick, 2008)'
loop_
    _atom_site_type_symbol
    _atom_site_label
    _atom_site_fract_x
    _atom_site_fract_y
    _atom_site_fract_z
    _atom_site_U_iso_or_equiv
    _atom_site_adp_type
    _atom_site_calc_flag
    _atom_site_refinement_flags
    _atom_site_occupancy
    _atom_site_symmetry_multiplicity
    _atom_site_disorder_assembly
    _atom_site_disorder_group
    Br Br -0.15083(6) -0.19522(5) 0.35018(3) 0.06171(18) Uani d . 1 1 . .
    O O1 1.4961(4) 0.5375(3) 0.40556(15) 0.0636(7) Uani d . 1 1 . .
    O O2 0.7322(7) 0.1015(5) -0.0912(2) 0.1113(14) Uani d . 1 1 A .
    O O3 0.5072(5) 0.2549(4) -0.05798(17) 0.0862(10) Uani d . 1 1 A .
    N N2 0.9579(5) 0.2989(3) 0.44336(17) 0.0477(7) Uani d . 1 1 A .
    N N3 1.1821(5) 0.4010(3) 0.45053(17) 0.0495(7) Uani d . 1 1 . .
    H H3 1.2594 0.4324 0.4969 0.059 Uiso calc R 1 1 . .
    C C1 0.8308(5) 0.2698(4) 0.37748(19) 0.0441(9) Uani d D 1 1 . .
    C C4 1.2910(6) 0.4559(4) 0.3928(2) 0.0478(9) Uani d . 1 1 A .
    C C5 1.1519(6) 0.4051(6) 0.3128(2) 0.0748(13) Uani d D 1 1 . .
    H H5A 1.1718 0.3001 0.2959 0.090 Uiso calc PR 0.696(16) 1 A 1
    H H5B 1.0661 0.4828 0.3257 0.090 Uiso d PR 0.304(16) 1 A 2
    C C6A 0.9009(7) 0.3670(12) 0.3173(5) 0.053(2) Uani d PD 0.696(16) 1 A 1
    H H61A 0.8150 0.3097 0.2667 0.063 Uiso calc PR 0.696(16) 1 A 1
    H H62A 0.8582 0.4644 0.3297 0.063 Uiso calc PR 0.696(16) 1 A 1
    C C6B 0.936(2) 0.2760(19) 0.3030(5) 0.049(5) Uani d PD 0.304(16) 1 A 2
    H H61B 0.9684 0.1765 0.2852 0.059 Uiso calc PR 0.304(16) 1 A 2
    H H62B 0.8234 0.2891 0.2630 0.059 Uiso calc PR 0.304(16) 1 A 2
    C C11 0.5908(5) 0.1601(4) 0.3696(2) 0.0430(8) Uani d . 1 1 A .
    C C12 0.4841(6) 0.1357(4) 0.4353(2) 0.0485(9) Uani d . 1 1 . .
    H H12 0.5620 0.1913 0.4843 0.058 Uiso calc R 1 1 A .
    C C13 0.2661(6) 0.0313(4) 0.4295(2) 0.0505(9) Uani d . 1 1 A .
    H H13 0.1970 0.0163 0.4741 0.061 Uiso calc R 1 1 . .
    C C14 0.1509(5) -0.0509(4) 0.3570(2) 0.0459(9) Uani d . 1 1 . .
    C C15 0.2488(6) -0.0279(4) 0.2906(2) 0.0505(9) Uani d . 1 1 A .
    H H15 0.1680 -0.0826 0.2418 0.061 Uiso calc R 1 1 . .
    C C16 0.4696(6) 0.0776(4) 0.2968(2) 0.0489(9) Uani d . 1 1 . .
    H H16 0.5370 0.0932 0.2520 0.059 Uiso calc R 1 1 A .
    C C20 1.2585(6) 0.4905(5) 0.2539(2) 0.0636(11) Uani d . 1 1 A .
    H H20A 1.4172 0.4836 0.2532 0.076 Uiso calc R 1 1 . .
    H H20B 1.2664 0.6013 0.2686 0.076 Uiso calc R 1 1 . .
    C C21 1.1228(6) 0.4253(5) 0.1732(2) 0.0578(10) Uani d . 1 1 . .
    C C22 1.1646(7) 0.3022(6) 0.1252(3) 0.0761(13) Uani d . 1 1 A .
    H H22 1.2879 0.2642 0.1408 0.091 Uiso calc R 1 1 . .
    C C23 1.0265(8) 0.2329(6) 0.0538(3) 0.0768(13) Uani d . 1 1 . .
    H H23 1.0584 0.1494 0.0220 0.092 Uiso calc R 1 1 A .
    C C24 0.8429(7) 0.2863(5) 0.0295(2) 0.0592(10) Uani d . 1 1 A .
    C C25 0.8033(7) 0.4128(5) 0.0761(2) 0.0659(11) Uani d . 1 1 . .
    H H25 0.6828 0.4528 0.0598 0.079 Uiso calc R 1 1 A .
    C C26 0.9426(8) 0.4809(5) 0.1475(2) 0.0679(12) Uani d . 1 1 A .
    H H26 0.9136 0.5663 0.1787 0.082 Uiso calc R 1 1 . .
    C C27 0.6928(8) 0.2035(6) -0.0460(3) 0.0723(12) Uani d . 1 1 . .
    C C28 0.3469(9) 0.1770(7) -0.1296(3) 0.116(2) Uani d . 1 1 . .
    H H28A 0.2053 0.2075 -0.1280 0.173 Uiso calc R 1 1 A .
    H H28B 0.3113 0.0645 -0.1344 0.173 Uiso calc R 1 1 . .
    H H28C 0.4184 0.2075 -0.1736 0.173 Uiso calc R 1 1 . .
loop_
    _atom_site_aniso_label
    _atom_site_aniso_U_11
    _atom_site_aniso_U_22
    _atom_site_aniso_U_33
    _atom_site_aniso_U_12
    _atom_site_aniso_U_13
    _atom_site_aniso_U_23
    Br 0.0414(2) 0.0561(3) 0.0743(3) -0.00418(16) 0.00693(18) 0.00672(19)
    O1 0.0418(14) 0.0744(18) 0.0551(17) -0.0138(13) -0.0059(12) 0.0156(14)
    O2 0.117(3) 0.150(3) 0.065(2) 0.070(3) -0.010(2) -0.025(2)
    O3 0.080(2) 0.117(3) 0.058(2) 0.046(2) -0.0112(16) -0.0057(18)
    N2 0.0352(15) 0.0527(18) 0.0452(19) 0.0005(13) -0.0002(14) 0.0052(14)
    N3 0.0373(15) 0.0555(18) 0.0426(18) -0.0010(13) -0.0034(13) 0.0021(15)
    C1 0.0352(18) 0.049(2) 0.046(2) 0.0084(16) 0.0029(17) 0.0105(17)
    C4 0.0378(19) 0.052(2) 0.046(2) 0.0031(16) -0.0008(17) 0.0083(18)
    C5 0.049(2) 0.103(3) 0.049(3) -0.016(2) -0.0062(19) 0.021(2)
    C6A 0.041(3) 0.051(5) 0.060(4) -0.004(3) -0.004(3) 0.027(4)
    C6B 0.051(8) 0.041(9) 0.045(8) -0.001(7) -0.003(6) 0.010(7)
    C11 0.0337(17) 0.047(2) 0.046(2) 0.0069(15) 0.0014(16) 0.0103(17)
    C12 0.0414(19) 0.055(2) 0.040(2) 0.0050(17) 0.0025(16) 0.0011(17)
    C13 0.0406(19) 0.055(2) 0.051(2) 0.0053(17) 0.0113(17) 0.0082(19)
    C14 0.0328(17) 0.045(2) 0.055(2) 0.0027(15) 0.0058(16) 0.0088(18)
    C15 0.0422(19) 0.054(2) 0.044(2) 0.0036(17) -0.0019(17) -0.0005(18)
    C16 0.0420(19) 0.061(2) 0.040(2) 0.0066(17) 0.0063(16) 0.0113(18)
    C20 0.049(2) 0.073(3) 0.057(3) -0.005(2) 0.0006(19) 0.020(2)
    C21 0.045(2) 0.071(3) 0.050(3) -0.0007(19) 0.0047(19) 0.021(2)
    C22 0.059(3) 0.111(4) 0.064(3) 0.035(3) 0.006(2) 0.017(3)
    C23 0.078(3) 0.102(4) 0.054(3) 0.040(3) 0.009(2) 0.003(3)
    C24 0.060(2) 0.078(3) 0.042(2) 0.022(2) 0.0082(19) 0.016(2)
    C25 0.070(3) 0.071(3) 0.056(3) 0.024(2) -0.001(2) 0.013(2)
    C26 0.082(3) 0.062(3) 0.053(3) 0.016(2) -0.001(2) 0.008(2)
    C27 0.079(3) 0.095(4) 0.044(3) 0.031(3) 0.009(2) 0.009(3)
    C28 0.102(4) 0.165(6) 0.068(4) 0.056(4) -0.028(3) -0.018(4)
loop_
    _geom_bond_atom_site_label_1
    _geom_bond_atom_site_label_2
    _geom_bond_site_symmetry_2
    _geom_bond_distance
    _geom_bond_publ_flag
    Br C14 . 1.901(3) ?
    Br O1 1_345 3.096(2) ?
    O1 C4 . 1.229(4) ?
    O2 C27 . 1.196(5) ?
    O3 C27 . 1.325(5) ?
    O3 C28 . 1.456(5) ?
    N2 C1 . 1.271(4) ?
    N2 N3 . 1.389(4) ?
    N3 C4 . 1.343(4) ?
    N3 H3 . 0.8600 ?
    C1 C11 . 1.488(4) ?
    C1 C6A . 1.495(4) ?
    C1 C6B . 1.504(5) ?
    C4 C5 . 1.498(5) ?
    C5 C6B . 1.462(5) ?
    C5 C6A . 1.463(4) ?
    C5 C20 . 1.477(5) ?
    C5 H5A . 0.9800 ?
    C5 H5B . 0.9800 ?
    C6A H5B . 1.2052 ?
    C6A H61A . 0.9700 ?
    C6A H62A . 0.9700 ?
    C6B H61B . 0.9700 ?
    C6B H62B . 0.9700 ?
    C11 C12 . 1.388(5) ?
    C11 C16 . 1.391(5) ?
    C12 C13 . 1.372(5) ?
    C12 H12 . 0.9300 ?
    C13 C14 . 1.376(5) ?
    C13 H13 . 0.9300 ?
    C14 C15 . 1.372(5) ?
    C15 C16 . 1.388(4) ?
    C15 H15 . 0.9300 ?
    C16 H16 . 0.9300 ?
    C20 C21 . 1.505(5) ?
    C20 H20A . 0.9700 ?
    C20 H20B . 0.9700 ?
    C21 C22 . 1.366(6) ?
    C21 C26 . 1.375(6) ?
    C22 C23 . 1.385(6) ?
    C22 H22 . 0.9300 ?
    C23 C24 . 1.373(5) ?
    C23 H23 . 0.9300 ?
    C24 C25 . 1.371(6) ?
    C24 C27 . 1.487(6) ?
    C25 C26 . 1.386(6) ?
    C25 H25 . 0.9300 ?
    C26 H26 . 0.9300 ?
    C28 H28A . 0.9600 ?
    C28 H28B . 0.9600 ?
    C28 H28C . 0.9600 ?
loop_
    _geom_angle_atom_site_label_1
    _geom_angle_atom_site_label_2
    _geom_angle_atom_site_label_3
    _geom_angle_site_symmetry_1
    _geom_angle_site_symmetry_3
    _geom_angle
    _geom_angle_publ_flag
    C14 Br O1 . 1_345 152.32(12) ?
    C27 O3 C28 . . 116.1(4) ?
    C1 N2 N3 . . 116.8(3) ?
    C4 N3 N2 . . 127.0(3) ?
    C4 N3 H3 . . 116.5 ?
    N2 N3 H3 . . 116.5 ?
    N2 C1 C11 . . 116.9(3) ?
    N2 C1 C6A . . 120.7(4) ?
    C11 C1 C6A . . 121.2(3) ?
    N2 C1 C6B . . 121.5(7) ?
    C11 C1 C6B . . 115.6(4) ?
    O1 C4 N3 . . 121.0(3) ?
    O1 C4 C5 . . 122.8(3) ?
    N3 C4 C5 . . 116.1(3) ?
    C6B C5 C20 . . 129.0(5) ?
    C6A C5 C20 . . 122.3(4) ?
    C6B C5 C4 . . 116.4(6) ?
    C6A C5 C4 . . 110.8(4) ?
    C20 C5 C4 . . 114.6(3) ?
    C6A C5 H5A . . 101.8 ?
    C20 C5 H5A . . 101.8 ?
    C4 C5 H5A . . 101.8 ?
    C6B C5 H5B . . 90.6 ?
    C20 C5 H5B . . 90.6 ?
    C4 C5 H5B . . 90.6 ?
    H5A C5 H5B . . 156.6 ?
    C5 C6A C1 . . 112.7(4) ?
    C1 C6A H5B . . 126.3 ?
    C5 C6A H61A . . 109.1 ?
    C1 C6A H61A . . 109.1 ?
    H5B C6A H61A . . 123.3 ?
    C5 C6A H62A . . 109.1 ?
    C1 C6A H62A . . 109.1 ?
    H61A C6A H62A . . 107.8 ?
    C5 C6B C1 . . 112.2(5) ?
    C5 C6B H61B . . 109.2 ?
    C1 C6B H61B . . 109.2 ?
    C5 C6B H62B . . 109.2 ?
    C1 C6B H62B . . 109.2 ?
    H61B C6B H62B . . 107.9 ?
    C12 C11 C16 . . 118.3(3) ?
    C12 C11 C1 . . 120.5(3) ?
    C16 C11 C1 . . 121.2(3) ?
    C13 C12 C11 . . 121.4(3) ?
    C13 C12 H12 . . 119.3 ?
    C11 C12 H12 . . 119.3 ?
    C12 C13 C14 . . 119.2(3) ?
    C12 C13 H13 . . 120.4 ?
    C14 C13 H13 . . 120.4 ?
    C15 C14 C13 . . 121.0(3) ?
    C15 C14 Br . . 120.3(3) ?
    C13 C14 Br . . 118.7(3) ?
    C14 C15 C16 . . 119.4(3) ?
    C14 C15 H15 . . 120.3 ?
    C16 C15 H15 . . 120.3 ?
    C15 C16 C11 . . 120.5(3) ?
    C15 C16 H16 . . 119.7 ?
    C11 C16 H16 . . 119.7 ?
    C5 C20 C21 . . 112.3(3) ?
    C5 C20 H20A . . 109.1 ?
    C21 C20 H20A . . 109.1 ?
    C5 C20 H20B . . 109.1 ?
    C21 C20 H20B . . 109.1 ?
    H20A C20 H20B . . 107.9 ?
    C22 C21 C26 . . 117.9(4) ?
    C22 C21 C20 . . 121.1(4) ?
    C26 C21 C20 . . 120.9(4) ?
    C21 C22 C23 . . 121.2(4) ?
    C21 C22 H22 . . 119.4 ?
    C23 C22 H22 . . 119.4 ?
    C24 C23 C22 . . 120.6(4) ?
    C24 C23 H23 . . 119.7 ?
    C22 C23 H23 . . 119.7 ?
    C25 C24 C23 . . 118.8(4) ?
    C25 C24 C27 . . 122.6(4) ?
    C23 C24 C27 . . 118.7(4) ?
    C24 C25 C26 . . 120.0(4) ?
    C24 C25 H25 . . 120.0 ?
    C26 C25 H25 . . 120.0 ?
    C21 C26 C25 . . 121.5(4) ?
    C21 C26 H26 . . 119.2 ?
    C25 C26 H26 . . 119.2 ?
    O2 C27 O3 . . 123.1(4) ?
    O2 C27 C24 . . 124.5(4) ?
    O3 C27 C24 . . 112.4(4) ?
    O3 C28 H28A . . 109.5 ?
    O3 C28 H28B . . 109.5 ?
    H28A C28 H28B . . 109.5 ?
    O3 C28 H28C . . 109.5 ?
    H28A C28 H28C . . 109.5 ?
    H28B C28 H28C . . 109.5 ?
loop_
    _geom_torsion_atom_site_label_1
    _geom_torsion_atom_site_label_2
    _geom_torsion_atom_site_label_3
    _geom_torsion_atom_site_label_4
    _geom_torsion_site_symmetry_1
    _geom_torsion_site_symmetry_2
    _geom_torsion_site_symmetry_3
    _geom_torsion_site_symmetry_4
    _geom_torsion
    _geom_torsion_publ_flag
    C1 N2 N3 C4 . . . . -9.7(5) ?
    N3 N2 C1 C11 . . . . 179.8(3) ?
    N3 N2 C1 C6A . . . . -12.7(6) ?
    N3 N2 C1 C6B . . . . 28.2(10) ?
    N2 N3 C4 O1 . . . . -175.0(3) ?
    N2 N3 C4 C5 . . . . 2.1(6) ?
    O1 C4 C5 C6B . . . . 164.1(11) ?
    N3 C4 C5 C6B . . . . -13.0(11) ?
    O1 C4 C5 C6A . . . . -157.3(5) ?
    N3 C4 C5 C6A . . . . 25.7(6) ?
    O1 C4 C5 C20 . . . . -14.0(6) ?
    N3 C4 C5 C20 . . . . 168.9(4) ?
    C20 C5 C6A C1 . . . . 175.7(5) ?
    C4 C5 C6A C1 . . . . -44.3(9) ?
    N2 C1 C6A C5 . . . . 40.7(10) ?
    C11 C1 C6A C5 . . . . -152.3(5) ?
    C20 C5 C6B C1 . . . . -154.1(8) ?
    C4 C5 C6B C1 . . . . 28.1(19) ?
    N2 C1 C6B C5 . . . . -38.1(19) ?
    C11 C1 C6B C5 . . . . 169.9(10) ?
    N2 C1 C11 C12 . . . . 21.7(5) ?
    C6A C1 C11 C12 . . . . -145.8(6) ?
    C6B C1 C11 C12 . . . . 175.0(11) ?
    N2 C1 C11 C16 . . . . -157.2(4) ?
    C6A C1 C11 C16 . . . . 35.4(7) ?
    C6B C1 C11 C16 . . . . -3.8(11) ?
    C16 C11 C12 C13 . . . . 1.0(5) ?
    C1 C11 C12 C13 . . . . -177.9(3) ?
    C11 C12 C13 C14 . . . . 0.0(6) ?
    C12 C13 C14 C15 . . . . -1.2(6) ?
    C12 C13 C14 Br . . . . 179.9(3) ?
    O1 Br C14 C15 1_345 . . . 137.0(3) ?
    O1 Br C14 C13 1_345 . . . -44.1(5) ?
    C13 C14 C15 C16 . . . . 1.3(6) ?
    Br C14 C15 C16 . . . . -179.8(3) ?
    C14 C15 C16 C11 . . . . -0.3(6) ?
    C12 C11 C16 C15 . . . . -0.8(5) ?
    C1 C11 C16 C15 . . . . 178.0(3) ?
    C6B C5 C20 C21 . . . . -2.8(14) ?
    C6A C5 C20 C21 . . . . -46.4(8) ?
    C4 C5 C20 C21 . . . . 174.9(4) ?
    C5 C20 C21 C22 . . . . -87.0(5) ?
    C5 C20 C21 C26 . . . . 88.7(5) ?
    C26 C21 C22 C23 . . . . -1.5(6) ?
    C20 C21 C22 C23 . . . . 174.3(4) ?
    C21 C22 C23 C24 . . . . -0.2(7) ?
    C22 C23 C24 C25 . . . . 2.0(7) ?
    C22 C23 C24 C27 . . . . -177.2(4) ?
    C23 C24 C25 C26 . . . . -2.1(6) ?
    C27 C24 C25 C26 . . . . 177.1(4) ?
    C22 C21 C26 C25 . . . . 1.5(6) ?
    C20 C21 C26 C25 . . . . -174.3(4) ?
    C24 C25 C26 C21 . . . . 0.3(7) ?
    C28 O3 C27 O2 . . . . 1.4(7) ?
    C28 O3 C27 C24 . . . . -178.3(4) ?
    C25 C24 C27 O2 . . . . 173.6(5) ?
    C23 C24 C27 O2 . . . . -7.2(7) ?
    C25 C24 C27 O3 . . . . -6.6(6) ?
    C23 C24 C27 O3 . . . . 172.6(4) ?
loop_
    _geom_hbond_atom_site_label_D
    _geom_hbond_atom_site_label_H
    _geom_hbond_atom_site_label_A
    _geom_hbond_site_symmetry_A
    _geom_hbond_distance_DH
    _geom_hbond_distance_HA
    _geom_hbond_distance_DA
    _geom_hbond_angle_DHA
    _geom_hbond_publ_flag
    N3 H3 O1 2_866 0.86 2.08 2.910(4) 162 yes
    C14 Br O1 1_345 1.901(3) 3.096(2) ? 152.32(12) yes
