# Supplementary material for: Methyl 4-{[6-(4-bromo­phen­yl)-3-oxo-2,3,4,5-tetra­hydro­pyridazin-4-yl]methyl}benzoate
Source: Acta Crystallogr Sect E Struct Rep Online. 2011 Apr 29;67(Pt 5):o1230–1. doi: 10.1107/S160053681101467X (PMC3089372; doi:10.1107/S160053681101467X)
Supplement: Supplementary file 2 [file e-67-o1230-Isup2.hkl]

#
# h,k,l, Fc-squared, Fo-squared, sigma(Fo-squared) and status flag
#
data_I
_shelx_title 'C19 H17 Br N2 O3'
_shelx_refln_list_code          4
_shelx_F_calc_maximum      152.10
_exptl_crystal_F_000       408.00
_reflns_d_resolution_high  0.8379
 
loop_
 _symmetry_equiv_pos_as_xyz
 'x, y, z'
 '-x, -y, -z'
 
_cell_length_a     5.9910
_cell_length_b     8.9580
_cell_length_c    17.5310
_cell_angle_alpha  99.502
_cell_angle_beta   95.241
_cell_angle_gamma 105.499
 
_shelx_F_squared_multiplier     1.000
 
loop_
 _refln_index_h
 _refln_index_k
 _refln_index_l
 _refln_F_squared_calc
 _refln_F_squared_meas
 _refln_F_squared_sigma
 _refln_observed_status
   1   0   0     2331.19     2351.70     42.03 o
   2   0   0      836.74      754.00     25.80 o
   3   0   0     5161.28     5367.79     87.48 o
   4   0   0      139.85      120.70      5.49 o
   5   0   0       31.56       33.59      5.80 o
   6   0   0      301.09      284.74     14.84 o
  -6   1   0       75.52       57.29     11.02 o
  -5   1   0      399.17      420.73     12.55 o
  -4   1   0      466.60      440.68     13.86 o
  -3   1   0       43.54       52.88      4.82 o
  -2   1   0      957.79      875.04     23.66 o
  -1   1   0       25.98       31.94      1.98 o
   0   1   0       53.07       48.78      1.54 o
   1   1   0     3212.88     3264.45     35.61 o
   2   1   0     2442.37     2543.48     41.51 o
   3   1   0       79.55       75.05      5.65 o
   4   1   0      184.96      176.42      8.70 o
   5   1   0      552.09      565.71     15.89 o
   6   1   0      117.50      111.07     13.56 o
  -7   2   0        2.68        2.44     30.08 o
  -6   2   0      267.08      285.09     13.44 o
  -5   2   0      183.80      208.06      9.69 o
  -4   2   0      417.63      418.56     13.59 o
  -3   2   0     1579.31     1599.64     38.82 o
  -2   2   0       64.10       69.68      3.73 o
  -1   2   0      940.68      940.26     21.68 o
   0   2   0      976.73      957.40     20.07 o
   1   2   0     1457.01     1391.12     28.85 o
   2   2   0     1028.12     1075.10     31.18 o
   3   2   0       63.07       50.25      6.09 o
   4   2   0      904.68      854.70     28.28 o
   5   2   0        3.96        3.50     21.59 o
   6   2   0       44.41       49.42     13.77 o
  -7   3   0       12.89       10.15     13.03 o
  -6   3   0       53.02       65.82     10.35 o
  -5   3   0      146.24      131.40      9.66 o
  -4   3   0      270.56      264.56      9.22 o
  -3   3   0      216.56      202.91      7.01 o
  -2   3   0      325.22      342.70     10.50 o
  -1   3   0       30.82       31.60      3.12 o
   0   3   0     2965.39     2950.14     42.12 o
   1   3   0      216.89      225.40      6.11 o
   2   3   0      147.68      134.94      6.11 o
   3   3   0      507.63      520.13     15.24 o
   4   3   0       43.40       39.16      8.49 o
   5   3   0       28.73       17.50     27.12 o
  -7   4   0        1.02      -33.79     33.79 o
  -6   4   0       80.91       79.22     11.00 o
  -5   4   0      251.61      231.22     11.63 o
  -4   4   0      198.98      196.37      8.97 o
  -3   4   0      124.50      123.81      6.80 o
  -2   4   0     2459.86     2561.33     50.07 o
  -1   4   0     1522.05     1425.74     34.67 o
   0   4   0      637.57      688.06     17.67 o
   1   4   0     2768.86     2997.93     55.15 o
   2   4   0     1775.62     1806.10     48.02 o
   3   4   0       62.23       55.47      8.05 o
   4   4   0       45.83       39.49      9.60 o
   5   4   0      381.51      377.60     17.27 o
  -6   5   0       24.47       23.06     10.98 o
  -5   5   0       86.98       88.19     10.10 o
  -4   5   0      147.81      163.02      9.20 o
  -3   5   0      365.69      373.63     12.09 o
  -2   5   0     1087.90     1068.22     27.47 o
  -1   5   0      224.82      203.44      6.99 o
   0   5   0      731.58      732.12     21.34 o
   1   5   0      476.75      437.93     13.74 o
   2   5   0       74.13       85.06      8.05 o
   3   5   0      459.40      450.50     13.51 o
   4   5   0      527.81      532.08     16.38 o
   5   5   0        3.65      -21.20     31.48 o
  -6   6   0        3.64       10.31     28.30 o
  -5   6   0       40.75       44.47      9.85 o
  -4   6   0      211.29      224.06     10.50 o
  -3   6   0      123.88      145.44      9.62 o
  -2   6   0      380.23      391.78     10.47 o
  -1   6   0      403.44      383.65     12.01 o
   0   6   0       33.02       32.26      6.53 o
   1   6   0      176.21      170.46      9.16 o
   2   6   0      493.68      478.81     15.91 o
   3   6   0       63.59       72.01     10.47 o
   4   6   0       34.52       -6.57     31.71 o
  -6   7   0       31.16       48.37     12.92 o
  -5   7   0       16.78       -1.98     27.61 o
  -4   7   0        0.58       -8.39     23.18 o
  -3   7   0        2.16      -25.55     28.97 o
  -2   7   0      129.46      120.41      9.00 o
  -1   7   0       40.26       32.75      7.43 o
   0   7   0       33.70       42.32      7.86 o
   1   7   0      267.65      272.32     11.58 o
   2   7   0       36.85       23.36      9.82 o
   3   7   0       48.96       54.55     11.78 o
  -5   8   0        1.62       16.67     25.23 o
  -4   8   0      171.07      159.05     13.14 o
  -3   8   0       36.32       15.22      9.76 o
  -2   8   0        0.69        6.59     21.52 o
  -1   8   0      206.78      186.73     11.14 o
   0   8   0      205.48      209.44     11.79 o
   1   8   0        1.78      -22.42     24.82 o
   2   8   0       46.66       49.54     12.45 o
  -5   9   0       11.96      -27.98     36.63 o
  -4   9   0       64.96       73.64     19.33 o
  -3   9   0        1.91      -22.05     27.84 o
  -2   9   0      101.55       77.06     11.16 o
  -1   9   0      105.64      100.58     11.35 o
   0   9   0       22.61       -1.96     28.83 o
   1   9   0       43.25       52.77     12.87 o
  -4  10   0        4.80      -15.73     35.08 o
  -3  10   0        4.72      -27.12     30.44 o
  -2  10   0        4.71      -22.10     33.49 o
  -1  10   0       33.15       -2.19     31.88 o
   0  10   0       32.70       49.49     13.52 o
   0 -10   1        6.80       -9.15     31.14 o
   1 -10   1        1.59       -2.17     30.42 o
   2 -10   1       29.57       15.24     33.31 o
   3 -10   1        5.60      -15.50     32.94 o
   4 -10   1        0.10      -38.66     38.66 o
  -1  -9   1        1.52      -10.66     27.88 o
   0  -9   1       93.44       93.23     11.51 o
   1  -9   1      133.17      145.62     11.78 o
   2  -9   1       14.88        1.96     10.45 o
   3  -9   1       16.10       29.50     10.49 o
   4  -9   1       99.45      131.79     17.71 o
   5  -9   1       12.50       22.09     13.77 o
  -2  -8   1       13.97        6.32     31.18 o
  -1  -8   1      133.44      134.65     10.88 o
   0  -8   1      208.75      190.79     11.74 o
   1  -8   1       12.07        9.15      8.28 o
   2  -8   1       31.44       39.03      8.93 o
   3  -8   1       37.23        3.51     23.46 o
   4  -8   1        0.78       -5.47     24.70 o
   5  -8   1       11.47       45.09     12.04 o
  -3  -7   1       66.43       79.52     12.68 o
  -2  -7   1      213.09      199.48     11.74 o
  -1  -7   1      108.63      111.81      9.78 o
   0  -7   1      127.68      141.24      8.92 o
   1  -7   1      195.84      190.23      9.60 o
   2  -7   1      286.77      275.47     10.26 o
   3  -7   1        0.06       11.07      9.52 o
   4  -7   1        2.62       -5.03     24.49 o
   5  -7   1       49.16       43.57     10.73 o
   6  -7   1        6.10       15.59     28.32 o
  -4  -6   1       95.21      104.52     13.12 o
  -3  -6   1       93.46       91.77     10.24 o
  -2  -6   1       98.31       92.23      9.36 o
  -1  -6   1      125.65      125.30      8.49 o
   0  -6   1     1510.94     1479.98     33.33 o
   1  -6   1      262.50      242.95      8.74 o
   2  -6   1       10.77        9.39     16.60 o
   3  -6   1      616.28      593.22     17.28 o
   4  -6   1       87.78       94.59      9.20 o
   5  -6   1        1.28      -25.18     25.18 o
   6  -6   1       57.23       56.07     12.98 o
  -5  -5   1       89.27       80.03     14.42 o
  -4  -5   1      464.50      467.69     15.06 o
  -3  -5   1       91.89      102.89      8.92 o
  -2  -5   1      185.85      174.68      9.15 o
  -1  -5   1      443.27      420.36     13.08 o
   0  -5   1      219.87      218.92      7.43 o
   1  -5   1      153.79      160.18      6.34 o
   2  -5   1     1058.72     1049.86     25.14 o
   3  -5   1      759.68      693.05     23.85 o
   4  -5   1       22.93        8.10     18.61 o
   5  -5   1      207.83      217.49     11.19 o
   6  -5   1       37.88       55.05     10.58 o
  -5  -4   1      239.41      235.69     15.09 o
  -4  -4   1        1.05       -2.40      8.49 o
  -3  -4   1      869.10      876.45     28.71 o
  -2  -4   1      734.79      702.78     18.73 o
  -1  -4   1      473.04      530.01     14.18 o
   0  -4   1      865.62      829.38     19.17 o
   1  -4   1      998.18     1004.77     29.02 o
   2  -4   1     4201.43     4048.42     60.10 o
   3  -4   1      307.85      292.80      8.97 o
   4  -4   1      400.32      407.82     12.94 o
   5  -4   1      269.22      258.18     11.65 o
   6  -4   1       69.87       57.24     10.79 o
   7  -4   1       78.51       64.88     14.34 o
  -6  -3   1       98.22      105.82     14.42 o
  -5  -3   1       93.90      106.39     11.33 o
  -4  -3   1      851.59      861.75     24.63 o
  -3  -3   1     1507.55     1489.25     32.41 o
  -2  -3   1      333.41      352.99      9.82 o
  -1  -3   1     1073.94     1036.49     28.78 o
   0  -3   1     1967.86     1940.78     33.83 o
   1  -3   1     3645.13     3726.72     46.80 o
   2  -3   1      160.67      150.56      5.05 o
   3  -3   1     2276.18     2307.90     47.84 o
   4  -3   1       62.70       56.04      7.26 o
   5  -3   1        0.80       -1.54     20.21 o
   6  -3   1       68.20       76.39     10.79 o
   7  -3   1        8.02      -33.81     33.81 o
  -6  -2   1      246.59      208.15     15.52 o
  -5  -2   1       72.65       77.80     10.03 o
  -4  -2   1      101.92      109.16      8.26 o
  -3  -2   1      469.78      476.61     13.08 o
  -2  -2   1     4974.04     5235.40     64.76 o
  -1  -2   1     2906.09     2854.10     39.51 o
   0  -2   1     8165.98     8158.36     55.10 o
   1  -2   1     8799.67     8550.08     61.95 o
   2  -2   1       67.88       68.27      3.73 o
   3  -2   1      163.84      178.67      6.37 o
   4  -2   1      143.01      138.45      7.91 o
   5  -2   1      355.59      355.12     11.67 o
   6  -2   1       41.20       43.43     10.80 o
   7  -2   1       25.93       44.93     13.28 o
  -6  -1   1      162.82      162.62     13.74 o
  -5  -1   1       17.18       14.81      8.72 o
  -4  -1   1      177.63      198.67      8.70 o
  -3  -1   1      368.96      339.91      8.72 o
  -2  -1   1     1170.74     1212.86     29.43 o
  -1  -1   1       46.33       54.78      2.61 o
   0  -1   1      384.88      382.05      9.18 o
   1  -1   1     1540.07     1573.90     22.32 o
   2  -1   1        9.92        9.22      2.86 o
   3  -1   1     1856.54     1957.49     43.08 o
   4  -1   1      838.71      826.98     24.84 o
   5  -1   1        5.33       -5.07      8.16 o
   6  -1   1        8.33       21.47      9.75 o
  -6   0   1       62.30       61.50      7.68 o
  -5   0   1      364.52      344.95     13.77 o
  -4   0   1      356.78      333.47      6.80 o
  -3   0   1       40.99       44.84      3.48 o
  -2   0   1     1096.04     1073.12     18.18 o
  -1   0   1       67.68       70.70      3.14 o
   1   0   1       84.69       97.70      2.10 o
   2   0   1     1176.17     1057.34     18.49 o
   3   0   1     3814.78     3927.82    101.69 o
   4   0   1        0.95       -1.20     11.46 o
   5   0   1      298.86      302.39      8.38 o
   6   0   1       48.86       66.89      7.61 o
  -7   1   1        0.77      -37.34     37.34 o
  -6   1   1      357.00      372.96     14.35 o
  -5   1   1      339.57      330.83     11.67 o
  -4   1   1      206.91      198.02      8.35 o
  -3   1   1       18.04       30.90      4.61 o
  -2   1   1     1920.67     1953.05     33.33 o
  -1   1   1     3932.40     3891.21     35.08 o
   0   1   1       12.50       12.01      1.36 o
   1   1   1     1235.66     1211.56     23.18 o
   2   1   1      129.77      132.38      4.36 o
   3   1   1      162.64      168.07      6.97 o
   4   1   1      558.78      538.96     16.54 o
   5   1   1      604.12      629.81     20.07 o
   6   1   1        2.34      -32.50     32.50 o
  -7   2   1       59.38       53.88     13.68 o
  -6   2   1       34.92       25.60      9.94 o
  -5   2   1        3.61        2.86     21.79 o
  -4   2   1     2757.07     2792.29     60.49 o
  -3   2   1      844.19      838.90     20.66 o
  -2   2   1      484.20      495.62     13.65 o
  -1   2   1    23133.67    17652.96    112.39 o
   0   2   1     2427.38     2460.57     32.57 o
   1   2   1      874.85      884.55     23.37 o
   2   2   1     2025.85     2004.36     41.86 o
   3   2   1      559.19      532.01     13.95 o
   4   2   1      427.45      439.51     13.10 o
   5   2   1      143.60      142.72     11.35 o
   6   2   1      130.48      159.83     14.87 o
  -7   3   1        0.25       11.71     34.23 o
  -6   3   1       27.60        9.46     25.53 o
  -5   3   1      414.12      420.68     12.53 o
  -4   3   1      425.19      423.73     12.75 o
  -3   3   1       57.61       59.66      5.70 o
  -2   3   1     1117.94     1139.82     30.75 o
  -1   3   1       50.56       45.14      3.60 o
   0   3   1      251.66      244.98      7.26 o
   1   3   1     1097.48     1118.50     30.38 o
   2   3   1      697.35      675.91     19.88 o
   3   3   1      522.31      524.40     15.31 o
   4   3   1      286.05      273.88     11.35 o
   5   3   1      449.34      464.83     15.50 o
  -7   4   1       10.95       32.41     13.45 o
  -6   4   1       87.73      100.99     12.09 o
  -5   4   1       24.58       10.31      9.00 o
  -4   4   1       85.53       81.53      7.70 o
  -3   4   1      225.55      211.79      7.98 o
  -2   4   1     1164.43     1187.72     28.95 o
  -1   4   1      141.73      157.52      5.84 o
   0   4   1      576.99      539.62     16.70 o
   1   4   1     1590.44     1654.83     41.81 o
   2   4   1       27.41       33.24      6.57 o
   3   4   1      483.63      476.85     15.27 o
   4   4   1      124.06      132.69     10.91 o
   5   4   1       33.72       -8.72     31.21 o
  -6   5   1        0.67       -5.93     25.53 o
  -5   5   1       31.35       41.98      9.00 o
  -4   5   1      397.88      424.00     11.86 o
  -3   5   1      265.04      247.55      9.43 o
  -2   5   1      299.90      322.99      9.78 o
  -1   5   1     1875.24     1860.88     44.98 o
   0   5   1      507.82      494.99     14.67 o
   1   5   1        1.58       -5.90      5.90 o
   2   5   1      532.76      491.38     15.09 o
   3   5   1      264.95      267.77     11.56 o
   4   5   1       34.13        7.86     27.72 o
  -6   6   1       61.02       78.39     12.52 o
  -5   6   1      118.92      122.47     11.18 o
  -4   6   1       12.22       -7.54     21.50 o
  -3   6   1      371.14      364.66     13.49 o
  -2   6   1      925.87      862.22     27.08 o
  -1   6   1       33.72        1.09     19.17 o
   0   6   1      204.52      202.94      8.76 o
   1   6   1     1000.87     1004.20     29.96 o
   2   6   1      112.63       91.42      9.62 o
   3   6   1        5.43      -13.10     25.53 o
   4   6   1      207.68      235.48     15.27 o
  -6   7   1       47.55       57.64     13.21 o
  -5   7   1        1.76      -25.14     26.68 o
  -4   7   1      266.77      266.97     12.45 o
  -3   7   1      406.06      455.02     16.67 o
  -2   7   1       10.16       -8.72     20.80 o
  -1   7   1      193.13      205.55     10.10 o
   0   7   1      270.13      265.99     11.16 o
   1   7   1      112.31       94.91      9.83 o
   2   7   1      137.78      152.17     11.33 o
   3   7   1      440.61      433.62     17.90 o
  -5   8   1       31.80       19.14     31.60 o
  -4   8   1        0.93      -34.82     34.82 o
  -3   8   1       20.91      -29.57     29.57 o
  -2   8   1       64.00       64.28      9.78 o
  -1   8   1      136.04      142.09     10.50 o
   0   8   1        6.49      -12.23     26.22 o
   1   8   1       43.17        9.62     28.42 o
   2   8   1       69.44      100.17     13.10 o
  -5   9   1        2.40      -14.39     14.39 o
  -4   9   1        0.18       26.84     17.28 o
  -3   9   1       22.97       46.24     11.10 o
  -2   9   1       47.95       70.16     10.40 o
  -1   9   1        4.86      -13.82     27.22 o
   0   9   1       25.79       44.83     11.58 o
   1   9   1       72.18       57.02     13.82 o
  -3  10   1        7.41       -2.24     31.11 o
  -2  10   1       13.11      -37.48     37.48 o
  -1  10   1       67.12       55.51     14.04 o
   0 -10   2        2.66        7.61     12.41 o
   1 -10   2       16.33       -5.44     13.06 o
   2 -10   2       35.46       28.09     12.64 o
   3 -10   2        0.35       -4.36     34.00 o
   4 -10   2        0.58      -33.01     33.01 o
  -2  -9   2       12.11       18.98     30.75 o
  -1  -9   2      110.73      117.28     13.29 o
   0  -9   2       94.88       86.49     11.10 o
   1  -9   2        0.27      -17.00     25.07 o
   2  -9   2       38.96       16.77     27.24 o
   3  -9   2      145.65      134.35     11.78 o
   4  -9   2       33.84       35.59     13.40 o
   5  -9   2        0.17       -2.19     31.80 o
  -3  -8   2        3.17       11.79     32.54 o
  -2  -8   2      119.40      136.05     13.52 o
  -1  -8   2      179.23      179.80     11.78 o
   0  -8   2       27.39       20.94      9.16 o
   1  -8   2       86.92       81.32     10.03 o
   2  -8   2       43.53       61.56      8.95 o
   3  -8   2        2.26        5.07     24.86 o
   4  -8   2       13.40       27.45      9.89 o
   5  -8   2       28.50      -10.54     35.57 o
  -3  -7   2      311.53      299.67     16.14 o
  -2  -7   2       31.64       35.10      9.16 o
  -1  -7   2       16.56       -6.32     22.46 o
   0  -7   2      834.23      811.92     23.11 o
   1  -7   2      304.08      322.90     10.47 o
   2  -7   2        5.74       -1.31     20.60 o
   3  -7   2     1042.94     1005.81     34.87 o
   4  -7   2       53.66       63.42      9.87 o
   5  -7   2        6.69      -21.08     26.57 o
   6  -7   2       25.12       27.26     12.98 o
  -4  -6   2      349.47      354.37     16.35 o
  -3  -6   2       23.85       14.39     25.07 o
  -2  -6   2       55.92       58.86      8.28 o
  -1  -6   2      389.15      358.66     11.12 o
   0  -6   2      243.03      241.62      8.93 o
   1  -6   2        5.43        3.50     15.94 o
   2  -6   2       83.77       88.54      7.54 o
   3  -6   2      285.84      265.72     10.31 o
   4  -6   2        6.89       12.08     23.04 o
   5  -6   2       72.97       73.37     10.77 o
   6  -6   2       50.86       32.33     13.19 o
  -5  -5   2      131.79      125.56     15.29 o
  -4  -5   2        6.35      -15.25     28.11 o
  -3  -5   2      356.90      339.77     11.99 o
  -2  -5   2      705.85      691.47     20.53 o
  -1  -5   2        2.78        7.86      5.46 o
   0  -5   2        2.60        8.51     13.33 o
   1  -5   2      478.69      474.33     14.02 o
   2  -5   2      127.77      136.38      8.02 o
   3  -5   2      139.07      104.00      7.72 o
   4  -5   2      172.46      161.77      9.22 o
   5  -5   2      197.97      195.81     10.77 o
   6  -5   2       20.79       20.92     10.58 o
  -5  -4   2        1.18        4.15     27.24 o
  -4  -4   2       32.07        6.76     22.88 o
  -3  -4   2      869.94      908.88     28.85 o
  -2  -4   2       65.69       73.85      6.13 o
  -1  -4   2     1307.44     1405.49     37.18 o
   0  -4   2     1398.85     1376.20     33.90 o
   1  -4   2      158.17      149.59      5.60 o
   2  -4   2       49.45       59.53      5.54 o
   3  -4   2      418.41      394.30     12.55 o
   4  -4   2      130.00      136.40      8.35 o
   5  -4   2        0.14       -3.30      8.35 o
   6  -4   2       78.11      109.32     11.46 o
   7  -4   2       77.87       71.93     15.04 o
  -6  -3   2       14.21       11.78     13.08 o
  -5  -3   2      434.71      427.83     14.39 o
  -4  -3   2      469.90      473.38     14.39 o
  -3  -3   2        6.66       -1.09     16.60 o
  -2  -3   2      634.15      654.87     19.23 o
  -1  -3   2     1773.94     1695.33     35.64 o
   0  -3   2       72.88       62.27      3.28 o
   1  -3   2     3074.32     3111.88     48.43 o
   2  -3   2     2035.23     1864.25     37.89 o
   3  -3   2        7.48       20.07      4.86 o
   4  -3   2      411.32      408.46     10.77 o
   5  -3   2      179.09      193.99     10.13 o
   6  -3   2       50.52       35.63     11.07 o
   7  -3   2        4.26       11.51     13.28 o
  -6  -2   2      231.95      204.21     15.25 o
  -5  -2   2      110.32      100.26     10.47 o
  -4  -2   2      229.32      228.49      9.83 o
  -3  -2   2     1158.40     1092.81     25.99 o
  -2  -2   2     4183.60     4471.89     59.71 o
  -1  -2   2      203.98      196.51      6.13 o
   0  -2   2      794.47      845.82     19.03 o
   1  -2   2    15630.62    14655.05     88.45 o
   2  -2   2      653.78      693.30     16.33 o
   3  -2   2      203.59      191.54      6.62 o
   4  -2   2     1399.46     1395.09     32.43 o
   5  -2   2       15.81       -7.73     21.64 o
   6  -2   2       23.99       44.70     10.40 o
  -6  -1   2       16.38       13.74     11.33 o
  -5  -1   2      234.90      224.48     11.55 o
  -4  -1   2     1039.95     1107.68     29.71 o
  -3  -1   2      337.47      317.22      9.62 o
  -2  -1   2        2.02        1.96      8.53 o
  -1  -1   2    12279.00    12606.25     70.41 o
   0  -1   2       18.44       19.54      1.82 o
   1  -1   2      229.76      236.33      6.18 o
   2  -1   2     1801.41     1824.63     33.90 o
   3  -1   2      613.34      644.10     18.98 o
   4  -1   2      189.99      205.91      8.62 o
   5  -1   2      101.85      102.79      9.50 o
   6  -1   2       84.28       99.59     11.51 o
  -6   0   2        9.90       -4.92     18.07 o
  -5   0   2      396.59      408.85      8.83 o
  -4   0   2        2.30        0.69      5.59 o
  -3   0   2     1213.36     1243.23     24.65 o
  -2   0   2     4006.73     3981.28     45.11 o
  -1   0   2      155.50      166.66      3.61 o
   0   0   2      122.89      181.08      4.27 o
   1   0   2     2391.59     2389.28     21.15 o
   2   0   2     1203.42     1178.57     22.68 o
   3   0   2      128.11      148.02      4.43 o
   4   0   2      815.98      807.95     16.55 o
   5   0   2      403.73      407.34     25.90 o
   6   0   2       35.73       21.86      8.70 o
  -7   1   2       62.08       51.48     14.65 o
  -6   1   2      135.83      125.05     11.25 o
  -5   1   2       14.70       11.88     18.93 o
  -4   1   2      616.10      620.65     17.80 o
  -3   1   2     1739.62     1675.66     39.44 o
  -2   1   2       99.65       92.25      3.78 o
  -1   1   2     3153.90     3186.31     35.93 o
   0   1   2       69.77       78.53      2.40 o
   1   1   2     1727.14     1764.01     29.48 o
   2   1   2      275.46      292.26     10.06 o
   3   1   2     2188.45     2179.18     50.51 o
   4   1   2      415.38      428.83     13.56 o
   5   1   2       22.99       32.08      9.16 o
   6   1   2      240.48      251.33     15.94 o
  -7   2   2      107.37      120.18     14.60 o
  -6   2   2        4.31      -27.72     27.72 o
  -5   2   2      224.56      234.10     10.35 o
  -4   2   2      563.42      503.72     17.35 o
  -3   2   2       44.12       41.95      4.86 o
  -2   2   2     2643.42     2746.97     43.04 o
  -1   2   2    17416.27    13479.97    103.23 o
   0   2   2     1034.72     1014.30     23.09 o
   1   2   2      691.69      672.95     15.17 o
   2   2   2     1898.24     1962.85     42.69 o
   3   2   2      332.50      350.99      9.41 o
   4   2   2       39.98       39.37      7.66 o
   5   2   2      236.14      236.79     12.01 o
   6   2   2      114.12       91.93     14.92 o
  -7   3   2       79.73       47.31     14.37 o
  -6   3   2       98.55       91.42     11.46 o
  -5   3   2      190.59      188.57     10.12 o
  -4   3   2        3.39        7.03     15.57 o
  -3   3   2      251.94      246.60      8.21 o
  -2   3   2     1851.10     1857.67     41.21 o
  -1   3   2      164.11      166.10      5.12 o
   0   3   2      970.59     1013.86     26.73 o
   1   3   2     1920.46     1932.80     40.43 o
   2   3   2        8.44       19.91      5.03 o
   3   3   2       71.56       70.42      7.43 o
   4   3   2      715.06      668.88     20.73 o
   5   3   2       89.12      100.01     12.45 o
  -7   4   2       38.57       59.11     13.66 o
  -6   4   2       32.73        7.70     31.00 o
  -5   4   2      283.91      251.70     11.67 o
  -4   4   2      338.89      312.31     10.63 o
  -3   4   2      542.03      542.97     16.63 o
  -2   4   2     1222.10     1203.79     32.03 o
  -1   4   2     1483.81     1516.72     38.56 o
   0   4   2     1378.70     1396.88     37.02 o
   1   4   2       17.35       17.73      5.03 o
   2   4   2       72.07       68.66      6.99 o
   3   4   2      490.39      504.06     15.09 o
   4   4   2        3.93       17.25      8.74 o
   5   4   2       41.47       73.27     12.98 o
  -6   5   2       34.34       24.24     11.23 o
  -5   5   2      111.75      119.79     10.36 o
  -4   5   2       19.19       14.00     23.34 o
  -3   5   2      227.02      253.35      9.97 o
  -2   5   2       82.19       66.22      7.73 o
  -1   5   2       45.51       42.67      5.65 o
   0   5   2      135.78      133.59      6.87 o
   1   5   2      464.96      445.73     14.23 o
   2   5   2      806.48      738.06     22.53 o
   3   5   2        2.74      -16.84     23.83 o
   4   5   2      132.37      158.50     14.51 o
  -6   6   2       26.49       62.39     12.39 o
  -5   6   2       24.33       10.86     23.25 o
  -4   6   2        2.18      -17.39     21.96 o
  -3   6   2      296.82      310.09     13.88 o
  -2   6   2      423.27      422.60     13.74 o
  -1   6   2       47.09       55.21      6.92 o
   0   6   2      797.51      791.67     21.66 o
   1   6   2      632.53      643.06     18.45 o
   2   6   2       32.36       30.05      8.77 o
   3   6   2      142.71      142.88     12.27 o
   4   6   2      159.49      184.85     15.39 o
  -6   7   2        3.80       -6.85     30.53 o
  -5   7   2       52.75       67.30     11.21 o
  -4   7   2       73.65       65.69     11.56 o
  -3   7   2       78.98       71.04     13.14 o
  -2   7   2       83.93       63.43      9.09 o
  -1   7   2      275.80      272.47     10.86 o
   0   7   2       47.88       34.62      8.16 o
   1   7   2        9.67      -11.83     22.79 o
   2   7   2      174.32      168.80     12.09 o
   3   7   2      146.88      129.83     14.74 o
  -5   8   2       40.41       43.06     13.58 o
  -4   8   2        0.36      -38.29     38.93 o
  -3   8   2      225.14      202.15     13.19 o
  -2   8   2       33.91        3.60     24.77 o
  -1   8   2        4.24       10.42     24.36 o
   0   8   2      122.40      121.73     10.80 o
   1   8   2       43.59       61.99     10.33 o
   2   8   2      110.56      121.94     14.11 o
  -5   9   2        1.35       18.36     35.26 o
  -4   9   2       15.50        0.00     41.37 o
  -3   9   2       42.62       38.95     12.68 o
  -2   9   2        2.84        0.00     27.49 o
  -1   9   2       75.90      111.31     11.95 o
   0   9   2      100.86      131.90     13.45 o
   1   9   2        1.35      -11.46     32.41 o
  -3  10   2        0.06       -2.49     32.43 o
  -2  10   2       22.62       44.68     13.33 o
  -1  10   2       54.95       36.21     14.35 o
   0 -10   3       37.98       37.13     13.54 o
   1 -10   3        8.23       17.48     31.25 o
   2 -10   3        0.37        2.84     12.02 o
   3 -10   3       15.96       25.85     12.92 o
   4 -10   3        0.32        0.00     35.06 o
  -2  -9   3       20.23       49.70     13.08 o
  -1  -9   3       88.87       71.80     13.52 o
   0  -9   3        2.85       -9.83     26.45 o
   1  -9   3      111.79      100.77     10.93 o
   2  -9   3       64.58       68.68     10.28 o
   3  -9   3        0.37      -29.09     29.09 o
   4  -9   3       32.48       20.39     15.64 o
   5  -9   3        0.44        4.63     30.86 o
  -3  -8   3       98.43       71.59     14.41 o
  -2  -8   3      136.65      137.95     13.74 o
  -1  -8   3       24.12       34.73      9.39 o
   0  -8   3        4.75      -16.82     22.30 o
   1  -8   3      298.34      287.03     11.81 o
   2  -8   3       74.53       87.16      9.22 o
   3  -8   3        6.87       13.17     24.13 o
   4  -8   3      147.85      152.01     12.09 o
   5  -8   3       10.59       -3.51     12.32 o
  -3  -7   3      186.02      205.31     14.39 o
  -2  -7   3      107.97       91.72     10.05 o
  -1  -7   3      310.02      285.71     11.35 o
   0  -7   3      325.89      322.80     10.93 o
   1  -7   3        7.49        8.10     18.84 o
   2  -7   3      206.36      195.76      9.82 o
   3  -7   3      427.70      400.69     16.58 o
   4  -7   3       63.18       64.62      9.76 o
   5  -7   3       23.44       -5.74     28.23 o
   6  -7   3       46.04       72.97     14.11 o
  -4  -6   3       97.41       91.66     12.87 o
  -3  -6   3       80.40       88.26     10.24 o
  -2  -6   3      527.25      522.70     16.17 o
  -1  -6   3      400.03      388.16     11.79 o
   0  -6   3        3.85        4.15      6.34 o
   1  -6   3      217.18      240.48      8.60 o
   2  -6   3       82.54       96.78      7.75 o
   3  -6   3       40.27       10.01     22.88 o
   4  -6   3       76.45       93.69      9.25 o
   5  -6   3       55.13       73.04      9.92 o
   6  -6   3       58.19       71.33     12.36 o
  -5  -5   3        8.87        8.35     12.96 o
  -4  -5   3      163.33      174.13     11.99 o
  -3  -5   3      211.78      226.51     10.93 o
  -2  -5   3      233.69      230.45      9.18 o
  -1  -5   3     1538.31     1539.62     44.61 o
   0  -5   3      933.01      928.66     23.48 o
   1  -5   3     1281.11     1320.73     38.22 o
   2  -5   3     1152.90     1105.87     34.23 o
   3  -5   3        4.63        7.24     18.33 o
   4  -5   3      200.12      205.27      9.90 o
   5  -5   3       11.31        3.30     23.83 o
   6  -5   3        6.27       -1.99     30.49 o
  -5  -4   3      308.04      306.31     15.38 o
  -4  -4   3      180.92      162.81     11.12 o
  -3  -4   3      127.90      116.43      8.74 o
  -2  -4   3      475.42      458.39     12.02 o
  -1  -4   3     1338.04     1392.87     37.62 o
   0  -4   3      869.20      881.36     19.93 o
   1  -4   3      174.34      171.39      6.23 o
   2  -4   3     1894.59     1943.40     46.68 o
   3  -4   3      553.99      533.14     16.44 o
   4  -4   3       50.44       51.39      7.72 o
   5  -4   3      198.10      224.32     11.03 o
   6  -4   3      199.95      183.80     12.59 o
  -6  -3   3      172.89      194.54     15.38 o
  -5  -3   3      254.54      230.89     12.48 o
  -4  -3   3        0.45       -7.64     21.63 o
  -3  -3   3      611.82      631.70     18.78 o
  -2  -3   3      776.12      763.90     20.99 o
  -1  -3   3      228.98      246.46      6.62 o
   0  -3   3      599.08      635.16     14.72 o
   1  -3   3     2851.49     2926.91     53.49 o
   2  -3   3     1291.14     1228.31     32.96 o
   3  -3   3        9.28       -3.76     12.38 o
   4  -3   3      621.76      624.68     16.77 o
   5  -3   3       96.90      112.23      9.50 o
   6  -3   3       11.69        6.41     10.61 o
  -6  -2   3       71.73       88.27     13.61 o
  -5  -2   3        1.57      -24.26     24.26 o
  -4  -2   3     1034.70     1009.82     29.71 o
  -3  -2   3      638.42      670.74     17.50 o
  -2  -2   3        0.70       -9.22     10.31 o
  -1  -2   3     4885.38     4891.86     52.70 o
   0  -2   3     7592.34     7314.50     58.35 o
   1  -2   3     1979.99     1848.57     34.18 o
   2  -2   3     3843.43     3875.73     52.33 o
   3  -2   3     1010.17     1047.35     23.80 o
   4  -2   3      156.77      157.32      8.39 o
   5  -2   3       65.25       64.28      9.29 o
   6  -2   3      218.17      225.13     13.28 o
  -6  -1   3       65.28       71.57     11.86 o
  -5  -1   3      662.27      615.36     20.76 o
  -4  -1   3      128.03      117.95      7.86 o
  -3  -1   3      431.89      483.32     14.44 o
  -2  -1   3      780.40      854.45     25.39 o
  -1  -1   3     2964.07     3021.32     36.92 o
   0  -1   3     1661.59     1575.00     26.52 o
   1  -1   3     1461.25     1478.04     26.39 o
   2  -1   3     1281.48     1310.74     30.42 o
   3  -1   3       58.92       54.52      5.30 o
   4  -1   3      283.66      280.96      9.94 o
   5  -1   3       27.43       22.32      9.06 o
   6  -1   3       25.28       27.01     10.40 o
  -6   0   3      118.96      131.46     13.34 o
  -5   0   3       24.76       14.10      9.73 o
  -4   0   3      165.79      152.07      7.57 o
  -3   0   3     3542.74     3654.56     41.65 o
  -2   0   3     1156.64     1096.37     19.19 o
  -1   0   3      137.60      148.42      3.00 o
   0   0   3     8564.80     8123.63     98.66 o
   1   0   3     1064.35     1137.44     35.03 o
   2   0   3       20.30       30.26      2.75 o
   3   0   3     1062.60     1045.07     17.26 o
   4   0   3      821.64      837.42     26.98 o
   5   0   3       32.99       -3.21     17.80 o
   6   0   3      156.82      162.31     10.43 o
  -7   1   3       48.48       70.42     14.27 o
  -6   1   3        0.45       -5.77     27.75 o
  -5   1   3      178.81      172.54      9.92 o
  -4   1   3      321.29      313.19     10.20 o
  -3   1   3      569.30      522.60     14.16 o
  -2   1   3     1046.30     1141.29     27.56 o
  -1   1   3      288.21      272.50      8.44 o
   0   1   3     1417.49     1470.27     25.69 o
   1   1   3      319.21      326.21     10.80 o
   2   1   3     1296.97     1400.87     34.57 o
   3   1   3      521.50      539.30     16.00 o
   4   1   3       57.75       55.79      7.43 o
   5   1   3       30.31      -25.93     25.93 o
   6   1   3       85.11       97.70     13.65 o
  -7   2   3        0.48      -14.23     31.13 o
  -6   2   3      115.43      108.14     11.55 o
  -5   2   3      330.78      334.93     11.76 o
  -4   2   3       16.79       11.72     18.15 o
  -3   2   3      991.33     1007.10     22.79 o
  -2   2   3      857.48      858.90     18.68 o
  -1   2   3      610.73      633.56     18.18 o
   0   2   3      194.32      191.15      5.17 o
   1   2   3     2207.72     2296.99     40.76 o
   2   2   3     3382.32     3487.52     58.30 o
   3   2   3       65.62       65.06      6.57 o
   4   2   3      607.19      623.87     18.63 o
   5   2   3      350.64      326.33     14.09 o
   6   2   3       11.14        7.49     12.53 o
  -7   3   3       59.98       55.97     14.21 o
  -6   3   3       45.26       56.50     10.19 o
  -5   3   3        0.64       -4.66     21.96 o
  -4   3   3      125.42      116.87      7.96 o
  -3   3   3      515.49      515.87     15.71 o
  -2   3   3       35.95       25.86      5.35 o
  -1   3   3       93.02       82.92      5.10 o
   0   3   3     1155.67     1103.70     29.87 o
   1   3   3       21.60       22.37      4.43 o
   2   3   3     1045.76     1064.46     26.48 o
   3   3   3      533.03      525.46     16.31 o
   4   3   3      167.21      175.52     10.80 o
   5   3   3       20.89       18.70     29.04 o
  -7   4   3       11.06       22.88     13.33 o
  -6   4   3       59.89       61.88     11.09 o
  -5   4   3      328.79      338.00     12.39 o
  -4   4   3      466.78      435.14     12.85 o
  -3   4   3       18.82        9.46      6.39 o
  -2   4   3     2695.09     2465.71     65.89 o
  -1   4   3     2209.66     2250.66     47.39 o
   0   4   3        0.37        2.70     11.93 o
   1   4   3      780.81      804.68     22.83 o
   2   4   3     1150.93     1114.12     30.01 o
   3   4   3        1.78       11.69      7.72 o
   4   4   3      125.53      121.71     11.02 o
   5   4   3      167.56      178.68     15.39 o
  -6   5   3      102.51       99.15     11.97 o
  -5   5   3       58.54       54.59      9.76 o
  -4   5   3        1.93      -20.76     20.76 o
  -3   5   3      284.43      331.56     11.86 o
  -2   5   3       22.10       20.92      7.17 o
  -1   5   3       97.35      103.70      6.73 o
   0   5   3      760.60      754.85     23.87 o
   1   5   3      285.29      292.84      9.50 o
   2   5   3      375.67      386.09     12.15 o
   3   5   3      378.39      374.42     13.66 o
   4   5   3      258.59      258.34     15.62 o
  -6   6   3        0.32       -6.43     27.51 o
  -5   6   3      115.69      105.91     11.03 o
  -4   6   3      769.93      784.91     22.35 o
  -3   6   3       21.72       -2.12     26.38 o
  -2   6   3      105.79       99.50      9.32 o
  -1   6   3      325.29      305.04     10.13 o
   0   6   3      237.93      277.39      9.97 o
   1   6   3       23.28      -10.38     22.07 o
   2   6   3      304.34      315.77     13.22 o
   3   6   3      163.60      143.76     12.57 o
   4   6   3        6.30       36.53     12.32 o
  -6   7   3       11.96      -13.86     33.30 o
  -5   7   3        1.33        2.52     11.03 o
  -4   7   3       28.70       -6.39     32.71 o
  -3   7   3       28.52       59.13     12.16 o
  -2   7   3      219.12      217.45     11.26 o
  -1   7   3       30.68       22.74      8.33 o
   0   7   3      103.55      112.94      9.75 o
   1   7   3      197.17      202.43     11.48 o
   2   7   3       94.13       66.59     11.46 o
   3   7   3        0.44      -31.65     33.19 o
  -5   8   3        1.84        0.72     13.70 o
  -4   8   3       37.34       20.07     14.39 o
  -3   8   3      205.43      198.00     14.02 o
  -2   8   3       13.35       -3.64     24.59 o
  -1   8   3      117.31      116.06     10.91 o
   0   8   3      409.60      423.63     14.12 o
   1   8   3        9.44       12.78     10.35 o
   2   8   3       31.18      -33.51     33.51 o
  -5   9   3       19.10       14.78     16.35 o
  -4   9   3       34.29       35.75     17.71 o
  -3   9   3        0.58       16.14     33.01 o
  -2   9   3       32.89       54.96     11.93 o
  -1   9   3       23.98        0.00     30.49 o
   0   9   3       31.77       49.45     12.59 o
   1   9   3       34.18       21.17     35.06 o
  -3  10   3        7.36        4.87     36.19 o
  -2  10   3       23.61       16.63     32.15 o
  -1  10   3        0.53       12.01     35.13 o
   0 -10   4       15.14       22.32     12.69 o
   1 -10   4        0.62      -17.51     27.59 o
   2 -10   4       28.44       43.94     12.52 o
   3 -10   4       10.81      -35.73     35.73 o
   4 -10   4        5.92       22.92     38.79 o
  -2  -9   4       55.70       59.62     14.69 o
  -1  -9   4        0.41        4.15     29.96 o
   0  -9   4       27.26       11.81     10.29 o
   1  -9   4      186.29      186.26     12.27 o
   2  -9   4       76.85       70.85     10.82 o
   3  -9   4        4.79       14.81     25.85 o
   4  -9   4      107.72      102.68     17.71 o
   5  -9   4        4.27       22.76     13.15 o
  -3  -8   4       94.81       75.72     14.71 o
  -2  -8   4       14.39       12.29     25.67 o
  -1  -8   4       82.35       65.18     10.72 o
   0  -8   4      117.09      122.42      9.85 o
   1  -8   4       55.87       52.73      9.27 o
   2  -8   4      126.55      147.54     10.79 o
   3  -8   4       36.73       27.93     12.22 o
   4  -8   4      104.42      104.29     11.88 o
   5  -8   4        0.82      -30.65     30.65 o
  -3  -7   4        7.87      -11.65     11.65 o
  -2  -7   4      381.15      384.96     13.82 o
  -1  -7   4      163.21      168.46     10.28 o
   0  -7   4       37.24       28.41      7.70 o
   1  -7   4      194.76      199.06      9.29 o
   2  -7   4      114.63      120.33      8.72 o
   3  -7   4       22.87       18.86     29.13 o
   4  -7   4        2.52      -26.89     26.89 o
   5  -7   4       34.90        3.97     27.38 o
   6  -7   4       15.76      -11.48     34.21 o
  -4  -6   4       38.25       30.74     12.52 o
  -3  -6   4      289.85      251.88     12.53 o
  -2  -6   4      288.30      280.11     11.19 o
  -1  -6   4       22.57       13.65      6.81 o
   0  -6   4      526.08      548.07     15.01 o
   1  -6   4      228.68      216.27      8.56 o
   2  -6   4        0.47        6.11     19.72 o
   3  -6   4      263.08      254.56     11.40 o
   4  -6   4      198.20      207.23     10.45 o
   5  -6   4        1.06        4.64      9.50 o
   6  -6   4       37.74        4.41     30.68 o
  -5  -5   4       89.53       90.46     14.27 o
  -4  -5   4      504.51      517.28     15.18 o
  -3  -5   4       15.32       20.67      7.93 o
  -2  -5   4      184.43      182.62      9.02 o
  -1  -5   4     1402.34     1416.49     30.61 o
   0  -5   4      549.18      539.81     15.31 o
   1  -5   4       87.08       83.12      6.13 o
   2  -5   4     1899.09     1840.01     44.19 o
   3  -5   4      345.94      324.25     10.79 o
   4  -5   4        5.18        8.67     21.10 o
   5  -5   4       38.93       46.03      9.73 o
   6  -5   4        2.91       15.70     12.38 o
  -5  -4   4      286.22      279.51     15.59 o
  -4  -4   4        1.28        1.77     21.34 o
  -3  -4   4      125.51      126.13      8.58 o
  -2  -4   4      933.03      855.12     25.12 o
  -1  -4   4      424.86      412.56     13.47 o
   0  -4   4       80.25       86.08      4.98 o
   1  -4   4      516.56      531.41     14.72 o
   2  -4   4       37.31       29.34      5.86 o
   3  -4   4       94.43      107.45      6.81 o
   4  -4   4      234.81      230.18      9.52 o
   5  -4   4      319.29      312.21     12.16 o
   6  -4   4       77.29       76.60     11.30 o
  -6  -3   4       95.05       99.03     14.27 o
  -5  -3   4        0.91       -9.46     27.29 o
  -4  -3   4      266.70      281.47     11.23 o
  -3  -3   4      924.77      899.86     26.45 o
  -2  -3   4       73.82       82.34      5.97 o
  -1  -3   4      101.78      100.72      5.10 o
   0  -3   4     3466.90     3635.18     49.93 o
   1  -3   4      134.24      116.50      5.83 o
   2  -3   4      376.50      415.63     12.55 o
   3  -3   4     1021.03      941.47     24.01 o
   4  -3   4      176.46      167.30      8.85 o
   5  -3   4       14.77       24.79      8.40 o
   6  -3   4       81.61       81.74     11.30 o
  -6  -2   4       36.56       13.17     30.30 o
  -5  -2   4      125.23      142.60     10.35 o
  -4  -2   4      685.63      650.67     20.94 o
  -3  -2   4       13.82       20.71      5.30 o
  -2  -2   4     1057.28     1004.34     30.01 o
  -1  -2   4     1082.97     1105.42     26.96 o
   0  -2   4      139.45      157.20      6.00 o
   1  -2   4      242.53      243.30      7.38 o
   2  -2   4     1974.20     1947.26     39.44 o
   3  -2   4      100.12       89.16      5.98 o
   4  -2   4       51.22       57.89      7.10 o
   5  -2   4      778.44      871.40     26.16 o
   6  -2   4       35.79       48.59     10.88 o
  -6  -1   4      250.86      246.48     15.18 o
  -5  -1   4      289.15      277.51     11.88 o
  -4  -1   4       49.46       54.20      6.83 o
  -3  -1   4      672.49      678.98     20.74 o
  -2  -1   4     3515.68     3776.91     52.73 o
  -1  -1   4     2522.14     2530.75     37.20 o
   0  -1   4     3513.93     3408.76     45.14 o
   1  -1   4     3955.42     3867.50     46.57 o
   2  -1   4        1.40       -7.66      9.02 o
   3  -1   4      509.77      524.77     15.27 o
   4  -1   4      458.38      486.71     13.98 o
   5  -1   4      129.26      129.94     10.22 o
   6  -1   4        3.33      -27.10     28.42 o
  -6   0   4       34.37       33.19      7.35 o
  -5   0   4      290.90      301.60      9.94 o
  -4   0   4     1819.02     1827.33     67.65 o
  -3   0   4     1052.28     1087.65     32.47 o
  -2   0   4      574.39      637.38     11.31 o
  -1   0   4     2818.16     2799.30     55.07 o
   0   0   4     8064.85     7833.70     47.75 o
   1   0   4       25.95       23.27      2.07 o
   2   0   4     2062.37     2072.96     28.82 o
   3   0   4     1119.65     1064.89     26.25 o
   4   0   4       52.39       47.37      5.32 o
   5   0   4      200.92      193.77      8.37 o
   6   0   4      277.52      273.27     11.49 o
  -7   1   4        5.73       17.09     13.33 o
  -6   1   4      157.61      160.99     12.22 o
  -5   1   4      120.59      118.00      9.09 o
  -4   1   4      165.34      169.56      8.19 o
  -3   1   4      676.43      728.63     20.34 o
  -2   1   4      546.51      558.65     15.61 o
  -1   1   4      986.87      950.02     27.45 o
   0   1   4     1283.27     1361.76     28.42 o
   1   1   4      139.00      149.32      4.77 o
   2   1   4     1744.59     1841.19     41.97 o
   3   1   4        1.06        1.11     13.68 o
   4   1   4        5.26       -7.73      7.73 o
   5   1   4      478.04      491.51     14.99 o
   6   1   4        0.93       13.65     29.92 o
  -7   2   4       32.85      -35.52     37.30 o
  -6   2   4       47.64      -11.53     30.35 o
  -5   2   4        1.41        3.99      7.54 o
  -4   2   4      692.15      724.76     24.77 o
  -3   2   4     1338.94     1302.53     38.03 o
  -2   2   4     1345.08     1352.99     34.92 o
  -1   2   4      135.29      138.78      5.61 o
   0   2   4     3606.71     3530.38     48.30 o
   1   2   4      344.40      329.14     10.58 o
   2   2   4      906.03     1012.27     23.92 o
   3   2   4     1301.30     1366.88     32.24 o
   4   2   4      181.01      188.09     10.59 o
   5   2   4        4.28       -8.16      9.92 o
  -7   3   4       68.54       67.28     14.65 o
  -6   3   4       26.02       20.62     10.42 o
  -5   3   4      153.53      176.12      9.97 o
  -4   3   4      695.92      721.85     21.03 o
  -3   3   4      135.61      161.21      7.08 o
  -2   3   4      318.07      338.92     10.75 o
  -1   3   4     2685.56     2769.90     52.63 o
   0   3   4      963.13     1051.34     31.32 o
   1   3   4      260.14      256.65      7.43 o
   2   3   4     1549.29     1558.40     32.13 o
   3   3   4      241.41      241.29     10.15 o
   4   3   4       60.44       64.62      9.92 o
   5   3   4      162.64      169.87     14.97 o
  -7   4   4        0.77       11.55     13.33 o
  -6   4   4      244.15      279.17     13.79 o
  -5   4   4       53.37       57.48      9.39 o
  -4   4   4      191.87      177.25      9.41 o
  -3   4   4     1208.01     1175.40     30.90 o
  -2   4   4      539.23      498.27     15.27 o
  -1   4   4       84.63       90.32      6.53 o
   0   4   4      322.00      340.01      9.94 o
   1   4   4     1253.65     1288.74     29.68 o
   2   4   4      301.45      297.34     10.15 o
   3   4   4      215.42      191.89     10.58 o
   4   4   4      385.22      353.69     14.55 o
   5   4   4      126.51      123.67     14.53 o
  -6   5   4       32.68       26.76     12.27 o
  -5   5   4        8.55        6.78      9.50 o
  -4   5   4      244.99      244.75     11.09 o
  -3   5   4      252.81      243.14     11.12 o
  -2   5   4      170.10      160.39      9.85 o
  -1   5   4      578.52      586.93     15.25 o
   0   5   4      325.56      305.73      9.46 o
   1   5   4       45.02       52.68      7.56 o
   2   5   4       50.82       58.72      8.17 o
   3   5   4      398.16      403.09     14.11 o
   4   5   4       34.44      -33.30     33.30 o
  -6   6   4       28.04       33.08     13.28 o
  -5   6   4       17.52       32.70     10.13 o
  -4   6   4       20.07       38.86     10.03 o
  -3   6   4      103.56       74.27     11.95 o
  -2   6   4      661.81      675.19     20.14 o
  -1   6   4      132.24      131.81      8.81 o
   0   6   4        5.42        3.37      7.17 o
   1   6   4      213.78      204.71     10.65 o
   2   6   4        4.19       -1.77     25.83 o
   3   6   4        0.21      -16.54     30.21 o
  -6   7   4       23.96       17.44     14.49 o
  -5   7   4        3.82       16.10     11.37 o
  -4   7   4       22.03       37.46     11.35 o
  -3   7   4       11.45        0.00     31.23 o
  -2   7   4       90.06       76.55     10.28 o
  -1   7   4       48.01       47.65      8.58 o
   0   7   4      260.32      273.19     11.65 o
   1   7   4      540.49      531.14     15.50 o
   2   7   4        8.25       -3.97     29.29 o
   3   7   4       86.22       16.31     37.04 o
  -5   8   4       45.45       65.60     14.85 o
  -4   8   4       43.65      -21.52     40.64 o
  -3   8   4       25.45       16.35     31.05 o
  -2   8   4       35.91        5.79     28.07 o
  -1   8   4      122.16      144.47     11.93 o
   0   8   4      144.35      151.57     11.63 o
   1   8   4       36.97       59.21     12.20 o
   2   8   4       88.44       98.67     14.83 o
  -4   9   4        0.02       10.52     41.75 o
  -3   9   4       11.11       14.53     13.79 o
  -2   9   4       68.36       46.01     13.35 o
  -1   9   4        1.05       -2.24     27.79 o
   0   9   4        7.13      -29.11     30.45 o
  -2  10   4        4.46      -39.41     39.41 o
   0 -10   5        4.90      -35.22     35.22 o
   1 -10   5       13.06       19.83     12.13 o
   2 -10   5       12.23        7.96     12.83 o
   3 -10   5        1.59        9.53     12.78 o
   4 -10   5        1.04      -14.76     19.56 o
  -2  -9   5       12.60       21.34     34.99 o
  -1  -9   5      110.76      112.65     13.42 o
   0  -9   5      108.23      129.29     11.46 o
   1  -9   5       24.06        7.73     26.92 o
   2  -9   5        0.10      -15.48     26.46 o
   3  -9   5       51.81       60.96     11.58 o
   4  -9   5       35.65       12.29     16.08 o
   5  -9   5        0.92      -24.47     36.60 o
  -3  -8   5        2.70       14.07     12.98 o
  -2  -8   5       20.15       26.85     11.44 o
  -1  -8   5       51.95       52.66     10.13 o
   0  -8   5        8.82        4.18      9.04 o
   1  -8   5        4.43       -9.99     22.21 o
   2  -8   5       20.61       24.10      9.50 o
   3  -8   5        0.61        2.30     12.16 o
   4  -8   5        0.44      -17.62     29.20 o
   5  -8   5        6.86       -2.26     33.81 o
  -3  -7   5      123.23      139.08     13.42 o
  -2  -7   5      228.03      239.05     11.88 o
  -1  -7   5       57.20       59.71      8.81 o
   0  -7   5      375.56      372.07     11.72 o
   1  -7   5      463.65      473.80     13.70 o
   2  -7   5      143.11      135.32      9.96 o
   3  -7   5      141.13      126.55     12.18 o
   4  -7   5       21.61       30.84      9.66 o
   5  -7   5       45.22       43.62     10.91 o
   6  -7   5        1.57       11.74     31.25 o
  -4  -6   5      159.02      145.93     14.30 o
  -3  -6   5      218.02      216.11     12.11 o
  -2  -6   5        0.24       -4.18      7.93 o
  -1  -6   5      368.93      356.22     10.79 o
   0  -6   5      743.66      769.36     20.62 o
   1  -6   5       11.21        8.33      6.71 o
   2  -6   5       67.49       82.48      9.69 o
   3  -6   5      465.07      512.23     14.23 o
   4  -6   5       50.48       44.00      9.80 o
   5  -6   5       26.78       26.38      9.97 o
   6  -6   5       69.65       59.90     13.75 o
  -5  -5   5      155.44      166.66     15.15 o
  -4  -5   5      156.23      150.52     11.44 o
  -3  -5   5      334.37      329.63     11.90 o
  -2  -5   5      756.70      754.88     21.82 o
  -1  -5   5      495.05      500.60     14.16 o
   0  -5   5       65.67       64.48      6.07 o
   1  -5   5      521.92      504.75     13.68 o
   2  -5   5     1078.07     1024.19     28.09 o
   3  -5   5        1.11      -14.44     17.53 o
   4  -5   5      113.98      120.95      9.46 o
   5  -5   5      281.67      255.32     12.64 o
   6  -5   5        3.95       -4.22     28.39 o
  -5  -4   5       42.97       48.64     12.32 o
  -4  -4   5      158.61      159.10     10.56 o
  -3  -4   5      401.30      393.08     11.46 o
  -2  -4   5      478.75      469.49     13.68 o
  -1  -4   5        4.66        6.29      4.94 o
   0  -4   5      138.90      136.52      6.02 o
   1  -4   5      663.95      654.37     17.04 o
   2  -4   5       49.73       67.04      6.59 o
   3  -4   5      432.24      447.46     14.14 o
   4  -4   5      195.05      179.25      9.18 o
   5  -4   5        9.04       13.54     22.86 o
   6  -4   5       16.15       16.65     31.51 o
  -6  -3   5        7.47       -4.61     30.97 o
  -5  -3   5      313.08      293.14     13.42 o
  -4  -3   5      338.72      365.01     11.90 o
  -3  -3   5        2.62        4.86     18.29 o
  -2  -3   5     1975.08     2089.28     47.88 o
  -1  -3   5     6536.95     6726.56     74.22 o
   0  -3   5      788.92      785.12     18.41 o
   1  -3   5     2093.69     2368.88     54.61 o
   2  -3   5      713.19      682.14     20.29 o
   3  -3   5      127.37      127.48      7.03 o
   4  -3   5        4.87      -14.64     19.07 o
   5  -3   5       98.44      104.27     10.20 o
   6  -3   5       10.39      -29.73     29.73 o
  -6  -2   5      225.16      218.30     15.62 o
  -5  -2   5      108.80      119.06     10.79 o
  -4  -2   5       26.81       23.13      7.27 o
  -3  -2   5      909.44      828.85     24.72 o
  -2  -2   5      387.13      357.70     10.33 o
  -1  -2   5      340.27      340.10     10.15 o
   0  -2   5     1401.98     1397.34     32.86 o
   1  -2   5      918.58      934.06     21.66 o
   2  -2   5     1412.88     1378.41     35.77 o
   3  -2   5      313.58      307.67     10.36 o
   4  -2   5      622.12      632.78     17.07 o
   5  -2   5      910.46      891.78     27.29 o
   6  -2   5        6.63      -30.21     30.21 o
  -6  -1   5       63.88       55.89     12.32 o
  -5  -1   5        0.70        3.74      8.16 o
  -4  -1   5     1231.18     1214.06     31.51 o
  -3  -1   5      424.95      380.11     12.08 o
  -2  -1   5       10.61       -7.43     10.36 o
  -1  -1   5     9337.97     9664.59     77.40 o
   0  -1   5     1209.54     1055.03     29.45 o
   1  -1   5     1714.50     1656.08     33.44 o
   2  -1   5      272.81      261.01      7.17 o
   3  -1   5      799.64      799.64     22.90 o
   4  -1   5      206.65      191.71      9.11 o
   5  -1   5      311.54      304.42     12.64 o
   6  -1   5      135.54      157.25     14.02 o
  -6   0   5       28.48       34.71      7.19 o
  -5   0   5      230.41      228.04      7.89 o
  -4   0   5      245.01      240.42      6.68 o
  -3   0   5       11.94       15.03      3.35 o
  -2   0   5     1163.96     1071.12     21.04 o
  -1   0   5     3282.78     3265.45     33.38 o
   0   0   5      222.35      236.39      9.11 o
   1   0   5     5170.16     5284.01    125.33 o
   2   0   5       36.10       27.62      5.74 o
   3   0   5       27.60       29.36      4.02 o
   4   0   5      165.38      162.80      6.50 o
   5   0   5       64.18       65.02      7.04 o
   6   0   5       67.13       81.58      9.48 o
  -6   1   5      288.46      286.45     13.98 o
  -5   1   5        3.95       10.95     21.24 o
  -4   1   5      115.60      115.71      7.66 o
  -3   1   5      503.00      492.53     15.08 o
  -2   1   5       17.11       21.26      3.71 o
  -1   1   5      156.37      149.98      5.35 o
   0   1   5     5082.08     5491.15     62.82 o
   1   1   5     1568.27     1553.17     34.51 o
   2   1   5        8.48        0.90     12.61 o
   3   1   5      581.71      578.35     15.98 o
   4   1   5       15.07        4.43     21.01 o
   5   1   5        8.27       -0.88      9.73 o
   6   1   5       48.40        2.44     34.94 o
  -7   2   5       56.26       21.72     36.03 o
  -6   2   5        0.06      -25.26     28.16 o
  -5   2   5      407.37      418.12     13.05 o
  -4   2   5      778.69      795.08     21.47 o
  -3   2   5       20.54       25.00      5.37 o
  -2   2   5      101.61      125.61      6.16 o
  -1   2   5     1505.01     1541.05     41.21 o
   0   2   5      894.85      906.89     19.72 o
   1   2   5        1.76        0.00     11.00 o
   2   2   5      612.89      620.05     16.79 o
   3   2   5     1368.33     1343.19     33.17 o
   4   2   5        4.03       11.51      8.19 o
   5   2   5      239.76      235.55     13.26 o
  -7   3   5        0.21      -13.44     13.44 o
  -6   3   5       29.36       28.46     10.31 o
  -5   3   5      231.51      237.53     11.95 o
  -4   3   5        1.33      -18.40     18.40 o
  -3   3   5      314.29      348.54      9.64 o
  -2   3   5      632.55      541.96     18.41 o
  -1   3   5      265.61      308.75      8.77 o
   0   3   5       12.51       20.89      4.45 o
   1   3   5     2334.78     2278.29     50.65 o
   2   3   5      327.09      324.92      9.85 o
   3   3   5      349.08      332.03     11.51 o
   4   3   5      493.95      512.64     16.35 o
   5   3   5       68.76       51.27     13.93 o
  -6   4   5      138.89      130.38     12.62 o
  -5   4   5       24.28        8.37     25.99 o
  -4   4   5       45.46       73.36      7.94 o
  -3   4   5     1165.01     1167.86     33.07 o
  -2   4   5      468.87      499.89     13.59 o
  -1   4   5      413.72      428.53     13.21 o
   0   4   5     1075.65     1058.38     25.95 o
   1   4   5       81.46       86.31      7.19 o
   2   4   5      213.58      203.74      9.85 o
   3   4   5      434.69      457.91     13.49 o
   4   4   5      162.75      150.70     12.59 o
  -6   5   5        2.06        8.58     26.85 o
  -5   5   5      261.70      258.09     13.31 o
  -4   5   5        6.09       -6.62     24.05 o
  -3   5   5        2.86        7.33     20.71 o
  -2   5   5      490.48      503.37     13.75 o
  -1   5   5      553.96      544.14     16.21 o
   0   5   5        3.50       -1.38      6.87 o
   1   5   5      914.20      968.49     30.45 o
   2   5   5      168.77      148.81     10.49 o
   3   5   5       17.12       -9.53     27.51 o
   4   5   5       29.03       -8.92     33.21 o
  -6   6   5       55.04       18.01     36.03 o
  -5   6   5       50.42        6.07     31.53 o
  -4   6   5       61.23       61.03     11.56 o
  -3   6   5      328.10      293.93     15.15 o
  -2   6   5      384.65      386.94     13.10 o
  -1   6   5       14.55       26.45      7.66 o
   0   6   5      265.16      267.22     10.58 o
   1   6   5      694.14      641.11     20.60 o
   2   6   5        5.42       -6.69      9.37 o
   3   6   5      105.06       91.59     13.36 o
  -6   7   5        6.67        7.40     33.77 o
  -5   7   5       26.70       22.83     12.76 o
  -4   7   5       33.39      -20.29     35.66 o
  -3   7   5        7.99      -30.24     34.57 o
  -2   7   5       22.06       39.90      9.36 o
  -1   7   5      261.52      250.43     12.01 o
   0   7   5       46.72       13.89     26.66 o
   1   7   5        2.31       13.19     25.48 o
   2   7   5      218.75      194.33     14.49 o
  -5   8   5       80.84      100.28     16.14 o
  -4   8   5        0.19        7.77     15.54 o
  -3   8   5       28.55       17.23     36.74 o
  -2   8   5       15.21        1.94     28.14 o
  -1   8   5       41.13       33.72     11.02 o
   0   8   5        0.61        9.85     10.29 o
   1   8   5       18.01       21.42     12.94 o
  -4   9   5        4.70      -20.78     43.55 o
  -3   9   5       34.38       17.80     36.60 o
  -2   9   5        0.17        4.40     30.77 o
  -1   9   5       41.37       72.77     13.10 o
   0   9   5       84.97      110.04     14.76 o
   0 -10   6       33.65      -35.33     35.33 o
   1 -10   6       43.00       26.20     13.33 o
   2 -10   6       35.07       37.68     12.64 o
   3 -10   6        8.05       -3.65     13.86 o
  -2  -9   6       10.66      -23.82     33.08 o
  -1  -9   6      234.59      246.42     15.47 o
   0  -9   6       42.16       40.39     10.59 o
   1  -9   6       76.76       73.04     11.18 o
   2  -9   6      115.48      100.01     11.76 o
   3  -9   6       18.84        8.62     13.06 o
   4  -9   6        3.83       27.95     16.07 o
  -3  -8   6       74.78       37.27     15.22 o
  -2  -8   6      112.42      100.81     13.68 o
  -1  -8   6        0.52      -27.38     27.38 o
   0  -8   6       38.46       43.02      9.59 o
   1  -8   6      102.65       93.85     10.15 o
   2  -8   6       15.54       18.20      9.71 o
   3  -8   6        5.00       15.78     13.10 o
   4  -8   6       38.84       37.83     11.92 o
   5  -8   6       20.69       12.71     13.42 o
  -3  -7   6      103.13      112.04     13.24 o
  -2  -7   6       21.88       16.12      9.50 o
  -1  -7   6      270.31      269.04     11.53 o
   0  -7   6      325.84      352.90     11.65 o
   1  -7   6      102.70      103.67      8.77 o
   2  -7   6       47.50       46.71      9.29 o
   3  -7   6      244.64      231.79     14.88 o
   4  -7   6        4.19        3.87     22.97 o
   5  -7   6       33.11       -8.37     33.23 o
   6  -7   6       23.87       -9.57     34.73 o
  -4  -6   6      147.31      160.78     14.34 o
  -3  -6   6        7.87      -25.37     25.37 o
  -2  -6   6        9.14        7.73     20.32 o
  -1  -6   6      264.08      285.92     10.28 o
   0  -6   6       53.57       53.41      7.20 o
   1  -6   6      113.92      119.17      8.02 o
   2  -6   6      451.80      457.70     15.45 o
   3  -6   6       88.51       65.62     10.50 o
   4  -6   6        1.33       27.22      8.37 o
   5  -6   6       17.44       28.28     10.56 o
   6  -6   6       20.32       -4.43     34.41 o
  -5  -5   6        4.74      -18.64     33.28 o
  -4  -5   6       30.47        9.71     28.00 o
  -3  -5   6      598.33      618.06     17.44 o
  -2  -5   6      619.17      643.74     20.55 o
  -1  -5   6       94.37      105.47      7.19 o
   0  -5   6      862.76      880.14     24.70 o
   1  -5   6      731.06      706.97     20.39 o
   2  -5   6        0.76        0.00     17.94 o
   3  -5   6       57.77       53.30      8.26 o
   4  -5   6      182.82      170.28     10.45 o
   5  -5   6       12.93       -1.80     24.86 o
   6  -5   6       31.07       46.20     13.10 o
  -5  -4   6       76.46       82.87     12.82 o
  -4  -4   6      555.62      545.13     17.65 o
  -3  -4   6      123.46      125.93      8.90 o
  -2  -4   6      126.51      124.17      7.61 o
  -1  -4   6     1627.03     1655.66     43.94 o
   0  -4   6       58.49       53.16      5.10 o
   1  -4   6       47.89       55.58      6.90 o
   2  -4   6     1593.70     1535.33     34.37 o
   3  -4   6      940.95     1016.22     28.42 o
   4  -4   6        0.86        5.88      7.68 o
   5  -4   6      142.95      139.77     11.18 o
   6  -4   6       98.27       94.19     13.56 o
  -6  -3   6      116.13      128.24     15.39 o
  -5  -3   6      288.81      251.53     13.31 o
  -4  -3   6        5.61        8.67      8.00 o
  -3  -3   6     1073.24     1055.54     29.54 o
  -2  -3   6      539.20      492.78     15.71 o
  -1  -3   6      293.44      268.53      7.86 o
   0  -3   6      262.37      278.50      8.49 o
   1  -3   6      906.62      991.45     27.12 o
   2  -3   6      371.41      342.47     10.13 o
   3  -3   6        6.47        9.30     15.13 o
   4  -3   6      502.37      500.67     16.65 o
   5  -3   6        2.66      -17.46     23.07 o
   6  -3   6        3.16      -21.33     27.77 o
  -6  -2   6      151.76      196.50     14.94 o
  -5  -2   6        0.76       -5.81      9.16 o
  -4  -2   6        5.71        4.70      7.36 o
  -3  -2   6     1361.42     1431.39     31.32 o
  -2  -2   6     1417.98     1558.07     39.78 o
  -1  -2   6       29.75       46.57      4.15 o
   0  -2   6     1420.38     1355.19     36.09 o
   1  -2   6       76.17       85.87      5.00 o
   2  -2   6      104.79      116.08      5.83 o
   3  -2   6      441.97      432.31     11.76 o
   4  -2   6      308.19      282.86     10.56 o
   5  -2   6      212.06      200.84     11.88 o
   6  -2   6       39.05       42.67     12.45 o
  -6  -1   6       27.48       36.35     12.04 o
  -5  -1   6      216.69      226.44     11.39 o
  -4  -1   6      213.28      210.74      9.39 o
  -3  -1   6       12.51        8.09      5.16 o
  -2  -1   6      996.59     1065.78     31.87 o
  -1  -1   6     3981.45     4246.90     57.34 o
   0  -1   6      887.59      877.44     21.59 o
   1  -1   6      498.50      445.08     12.38 o
   2  -1   6      233.92      185.45      6.51 o
   3  -1   6      368.97      353.39     10.13 o
   4  -1   6        7.97      -11.46     20.89 o
   5  -1   6        8.11      -16.14     26.68 o
   6  -1   6       74.35       63.96     13.24 o
  -6   0   6      177.03      187.46     13.76 o
  -5   0   6      270.48      264.97      8.34 o
  -4   0   6       52.64       53.59      4.92 o
  -3   0   6      563.21      556.93     12.35 o
  -2   0   6     1269.24     1262.01     24.41 o
  -1   0   6       90.67       89.55      3.42 o
   0   0   6       43.15       41.18      3.23 o
   1   0   6     7917.38     8239.47     94.47 o
   2   0   6      574.41      665.65     14.03 o
   3   0   6      629.22      590.72     12.76 o
   4   0   6     3698.25     3666.28     57.51 o
   5   0   6       67.86       80.32     39.60 o
   6   0   6        3.43      -10.03     23.00 o
  -6   1   6      136.11      143.32     11.99 o
  -5   1   6      532.02      515.20     16.91 o
  -4   1   6      419.87      427.60     11.30 o
  -3   1   6     1309.43     1359.79     40.55 o
  -2   1   6     1267.39     1436.60     38.45 o
  -1   1   6      944.20      823.28     22.19 o
   0   1   6     2495.15     2416.46     45.85 o
   1   1   6      526.54      606.58     17.28 o
   2   1   6      724.90      768.81     21.70 o
   3   1   6     1170.13     1182.34     31.35 o
   4   1   6       62.11       64.26      9.15 o
   5   1   6      199.76      211.45     13.10 o
  -7   2   6        1.05      -35.01     35.01 o
  -6   2   6       41.39       53.12     10.63 o
  -5   2   6      830.66      908.35     26.84 o
  -4   2   6      233.16      224.76      9.48 o
  -3   2   6      117.96      114.90      7.13 o
  -2   2   6     3447.57     3500.95     64.46 o
  -1   2   6      801.84      777.83     23.20 o
   0   2   6      814.57      833.74     20.90 o
   1   2   6      751.93      740.79     20.16 o
   2   2   6      253.15      262.05      8.56 o
   3   2   6        3.24      -23.06     23.06 o
   4   2   6      180.09      173.35     11.16 o
   5   2   6      238.15      226.65     15.15 o
  -6   3   6        3.09        2.03     10.59 o
  -5   3   6        0.27      -13.45     22.35 o
  -4   3   6      108.07      105.12      8.62 o
  -3   3   6      227.85      188.61      9.07 o
  -2   3   6      251.59      218.92      9.09 o
  -1   3   6      739.08      778.84     24.03 o
   0   3   6      362.21      361.53     11.30 o
   1   3   6      233.87      233.45      8.07 o
   2   3   6       36.48       38.52      6.73 o
   3   3   6       18.12       33.01      7.80 o
   4   3   6      260.63      280.22     13.17 o
   5   3   6        0.17      -29.20     29.20 o
  -6   4   6       15.15        3.62     11.07 o
  -5   4   6      444.87      462.32     14.53 o
  -4   4   6      295.48      285.55     11.46 o
  -3   4   6      108.49      132.15      9.32 o
  -2   4   6      583.64      597.75     16.40 o
  -1   4   6      741.82      891.21     27.10 o
   0   4   6       87.84       82.82      6.50 o
   1   4   6      273.95      278.15      9.55 o
   2   4   6     1070.26     1083.14     32.93 o
   3   4   6      145.83      156.84     10.72 o
   4   4   6       39.74       14.71     32.54 o
  -6   5   6        9.97       10.96     12.34 o
  -5   5   6        1.53       15.15     25.86 o
  -4   5   6       32.78        0.00     26.57 o
  -3   5   6      204.01      192.75     12.04 o
  -2   5   6      222.87      231.52     11.88 o
  -1   5   6      232.60      232.80      9.85 o
   0   5   6      561.51      575.49     17.09 o
   1   5   6      325.87      310.79     11.21 o
   2   5   6      275.22      266.97     11.85 o
   3   5   6      148.56      125.38     12.50 o
   4   5   6      104.56      113.87     14.71 o
  -6   6   6       17.10       20.99     31.58 o
  -5   6   6       22.76       26.34     11.21 o
  -4   6   6      229.50      281.82     14.25 o
  -3   6   6      161.05      173.95     13.89 o
  -2   6   6       24.71       15.57      9.55 o
  -1   6   6      244.41      269.15     11.62 o
   0   6   6      334.00      329.65     11.97 o
   1   6   6        8.73       13.21      8.95 o
   2   6   6      262.45      262.16     13.17 o
   3   6   6      150.75      142.70     14.25 o
  -6   7   6        1.64        2.60     35.36 o
  -5   7   6       13.51       12.41     34.14 o
  -4   7   6       13.53       21.70     35.73 o
  -3   7   6       79.46       92.81     13.54 o
  -2   7   6       68.94       88.54     11.00 o
  -1   7   6       29.24       36.28      9.30 o
   0   7   6       22.55       32.52     10.08 o
   1   7   6        2.39        2.01     26.85 o
   2   7   6       72.07       47.07     13.61 o
  -5   8   6        0.51       -2.79     15.64 o
  -4   8   6       24.04      -29.96     40.43 o
  -3   8   6      170.59      166.38     15.77 o
  -2   8   6       34.41        2.21     30.37 o
  -1   8   6        4.96       -5.76     10.84 o
   0   8   6      132.09      133.13     13.74 o
   1   8   6        6.31        4.24     12.71 o
  -4   9   6        3.40      -50.42     50.42 o
  -3   9   6        0.33      -43.32     43.32 o
  -2   9   6       19.34       12.02     33.40 o
  -1   9   6       62.68       72.07     14.28 o
   0   9   6       47.02      -12.16     38.98 o
   0 -10   7        8.02       13.38     13.38 o
   1 -10   7        0.82       -2.24     30.10 o
   2 -10   7       24.43      -34.27     34.27 o
   3 -10   7       18.85        8.99     15.17 o
  -2  -9   7       26.32       32.89     13.79 o
  -1  -9   7       57.95       65.32     13.59 o
   0  -9   7        0.99       16.56     26.85 o
   1  -9   7       31.15       34.20     10.19 o
   2  -9   7       23.88       45.50     10.72 o
   3  -9   7        2.54      -33.35     33.35 o
   4  -9   7       37.60        6.34     40.57 o
  -3  -8   7      110.93      114.69     15.15 o
  -2  -8   7       99.32      100.10     13.38 o
  -1  -8   7       25.33       42.58     10.26 o
   0  -8   7      203.09      171.41     11.90 o
   1  -8   7      197.63      209.42     11.55 o
   2  -8   7       29.52       14.12     26.22 o
   3  -8   7       25.74       57.63     13.45 o
   4  -8   7       70.46       88.06     13.01 o
   5  -8   7        5.31        4.70     32.91 o
  -3  -7   7        5.45       10.70     27.40 o
  -2  -7   7      369.90      361.87     13.82 o
  -1  -7   7      387.69      378.09     12.98 o
   0  -7   7       22.03       34.87      7.70 o
   1  -7   7      100.77      102.17      8.81 o
   2  -7   7      171.80      192.44     11.85 o
   3  -7   7       61.01       46.70     12.52 o
   4  -7   7       30.44       20.57     10.65 o
   5  -7   7        8.30       33.61     12.43 o
  -4  -6   7        4.51        4.47     12.27 o
  -3  -6   7      183.70      190.70      8.61 o
  -2  -6   7        4.45        6.48     22.33 o
  -1  -6   7        0.64        1.34     19.24 o
   0  -6   7       79.73       86.81      7.86 o
   1  -6   7       26.66       24.49      7.49 o
   2  -6   7       18.58       14.00     27.66 o
   3  -6   7       67.60       70.76     10.31 o
   4  -6   7      156.84      131.56     11.30 o
   5  -6   7       19.88        9.94     10.63 o
   6  -6   7        0.36      -25.85     32.15 o
  -5  -5   7       62.96       78.95     14.28 o
  -4  -5   7      202.49      213.59     12.73 o
  -3  -5   7      141.31      134.21     10.28 o
  -2  -5   7       18.50       17.23      7.38 o
  -1  -5   7      190.47      193.00      8.88 o
   0  -5   7      930.13      947.07     26.84 o
   1  -5   7      360.19      370.96     10.70 o
   2  -5   7       97.56      113.06      9.73 o
   3  -5   7      233.23      229.49     10.38 o
   4  -5   7        0.59      -25.76     25.76 o
   5  -5   7       23.95       22.33      9.92 o
   6  -5   7       91.15       86.16     14.81 o
  -5  -4   7      217.58      238.43     15.17 o
  -4  -4   7      277.04      284.95     12.73 o
  -3  -4   7       61.00       72.03      8.28 o
  -2  -4   7     1330.50     1254.63     31.20 o
  -1  -4   7      641.20      643.71     21.01 o
   0  -4   7       22.89       20.92      5.17 o
   1  -4   7     1065.25     1065.11     30.98 o
   2  -4   7      199.08      213.39      9.43 o
   3  -4   7      432.26      420.11     12.62 o
   4  -4   7      119.62      115.97      9.39 o
   5  -4   7      123.20      132.45     11.26 o
   6  -4   7      212.75      202.52     15.50 o
  -5  -3   7       29.46       -4.03     28.37 o
  -4  -3   7      196.27      211.26     10.95 o
  -3  -3   7     2128.40     2188.71     58.17 o
  -2  -3   7     1168.54     1179.11     27.89 o
  -1  -3   7       26.43       38.58      5.30 o
   0  -3   7     4289.45     4417.76     68.18 o
   1  -3   7     1218.47     1215.33     30.01 o
   2  -3   7       25.23        6.99     15.87 o
   3  -3   7      413.29      392.24     10.54 o
   4  -3   7      284.85      269.15     10.84 o
   5  -3   7        6.94        3.37      9.20 o
   6  -3   7       32.74       29.25     12.82 o
  -6  -2   7        0.16      -13.61     28.99 o
  -5  -2   7      491.99      484.38     15.18 o
  -4  -2   7      184.87      191.96     10.06 o
  -3  -2   7       10.84       -8.30     16.61 o
  -2  -2   7     2024.04     1996.71     46.41 o
  -1  -2   7       39.48       17.80      4.40 o
   0  -2   7      802.35      784.21     22.35 o
   1  -2   7      657.87      601.94     16.01 o
   2  -2   7     2954.08     3075.37     58.61 o
   3  -2   7      254.41      263.83      9.06 o
   4  -2   7      611.94      614.86     21.19 o
   5  -2   7      196.36      210.99     11.92 o
   6  -2   7       14.98       10.58     12.83 o
  -6  -1   7      159.52      165.05     14.07 o
  -5  -1   7       60.74        8.70     28.35 o
  -4  -1   7      499.74      509.87     13.65 o
  -3  -1   7      672.47      668.90     18.52 o
  -2  -1   7      737.71      663.66     20.18 o
  -1  -1   7        1.62       -1.61     11.00 o
   0  -1   7      316.40      332.84     10.40 o
   1  -1   7      359.61      287.63     10.03 o
   2  -1   7      203.15      189.56      7.24 o
   3  -1   7       96.75      109.41      7.36 o
   4  -1   7      113.04      137.39      8.99 o
   5  -1   7        2.25      -24.75     24.75 o
   6  -1   7        8.54      -23.20     32.64 o
  -6   0   7       68.36       51.95     29.53 o
  -5   0   7       26.84       28.56     15.17 o
  -4   0   7      530.31      524.16     11.95 o
  -3   0   7      822.08      854.45     34.07 o
  -2   0   7       56.28       59.75      3.55 o
  -1   0   7      894.12      796.14     14.94 o
   0   0   7      356.71      343.83      7.24 o
   1   0   7       74.74       83.60      4.58 o
   2   0   7      551.16      509.33     10.74 o
   3   0   7      423.90      439.73      8.06 o
   4   0   7      682.90      674.48     13.38 o
   5   0   7       14.43       11.21     19.14 o
   6   0   7       86.73      107.50     51.28 o
  -6   1   7        0.88        6.11     26.91 o
  -5   1   7      306.73      295.49     11.95 o
  -4   1   7      335.20      312.65     10.88 o
  -3   1   7       57.49       48.85      6.32 o
  -2   1   7     3836.41     4249.48     68.36 o
  -1   1   7     1597.90     1529.24     43.36 o
   0   1   7      519.81      570.88     18.78 o
   1   1   7      414.00      540.94     18.89 o
   2   1   7     1140.91     1162.85     28.11 o
   3   1   7      162.28      154.25      8.54 o
   4   1   7        2.49       -6.69     22.09 o
   5   1   7      235.23      258.36     13.17 o
  -6   2   7       56.75        6.09     30.21 o
  -5   2   7       38.11       45.71      9.15 o
  -4   2   7       85.94      100.00      8.62 o
  -3   2   7      509.19      455.67     12.80 o
  -2   2   7       69.73       45.69      6.44 o
  -1   2   7       16.18        5.05     16.47 o
   0   2   7     3324.80     3495.99     62.34 o
   1   2   7      715.47      600.37     20.53 o
   2   2   7       56.39       54.59      6.90 o
   3   2   7     1328.97     1264.52     34.94 o
   4   2   7      204.90      226.02     11.83 o
   5   2   7       47.87       45.25     13.15 o
  -6   3   7       42.65       44.37     10.47 o
  -5   3   7        3.12        6.94     24.05 o
  -4   3   7      366.83      355.64     11.83 o
  -3   3   7        2.98        0.00      7.29 o
  -2   3   7      138.65      124.04      8.07 o
  -1   3   7     2730.70     2640.58     63.47 o
   0   3   7       79.36       97.93      6.37 o
   1   3   7       79.38       87.23      6.94 o
   2   3   7     1037.50      972.49     30.03 o
   3   3   7       14.13       11.42     21.94 o
   4   3   7       16.83      -11.83     28.34 o
   5   3   7      113.00      115.66     14.94 o
  -6   4   7      174.48      190.69     14.74 o
  -5   4   7       63.77       81.56     10.61 o
  -4   4   7        7.22        1.75      8.70 o
  -3   4   7      109.75      103.86      9.99 o
  -2   4   7      379.47      347.59     12.64 o
  -1   4   7      153.22      141.45      9.00 o
   0   4   7      143.40      152.96      8.47 o
   1   4   7      195.10      206.86      9.67 o
   2   4   7      298.22      291.41     11.48 o
   3   4   7        5.25       -7.36     25.88 o
   4   4   7      123.52      137.16     14.04 o
  -6   5   7       62.52       56.42     14.11 o
  -5   5   7       19.27       21.47     10.38 o
  -4   5   7      132.73      142.67     11.62 o
  -3   5   7      117.26      102.94     11.48 o
  -2   5   7        9.97       -1.87     25.32 o
  -1   5   7       11.77      -18.52     18.52 o
   0   5   7      579.30      553.95     17.44 o
   1   5   7      432.47      437.45     15.43 o
   2   5   7      113.36       99.87     10.29 o
   3   5   7      278.25      280.89     14.05 o
   4   5   7       55.29       21.84     33.65 o
  -6   6   7       11.13      -33.10     33.10 o
  -5   6   7       31.91       39.19     11.81 o
  -4   6   7      273.17      287.86     15.66 o
  -3   6   7        0.80       15.04     29.73 o
  -2   6   7      223.89      233.50     12.57 o
  -1   6   7      200.73      209.46     11.00 o
   0   6   7        6.28        8.30     21.89 o
   1   6   7      174.60      189.93     12.15 o
   2   6   7      303.79      296.51     14.28 o
   3   6   7       15.06      -32.80     32.80 o
  -5   7   7        0.24        2.67     30.05 o
  -4   7   7        8.77        8.86     32.17 o
  -3   7   7       42.43       45.81     13.68 o
  -2   7   7      185.39      213.34     13.72 o
  -1   7   7       19.21        9.67     26.34 o
   0   7   7      230.25      221.37     12.91 o
   1   7   7      152.89      147.31     13.29 o
   2   7   7        0.46       -6.94     12.98 o
  -5   8   7       10.91       35.12     16.67 o
  -4   8   7       71.52       29.62     47.28 o
  -3   8   7       14.27       25.18     38.36 o
  -2   8   7       30.04       13.58     30.60 o
  -1   8   7       86.62      103.07     13.29 o
   0   8   7       41.64       33.05     13.31 o
   1   8   7       18.17       27.12     13.22 o
  -3   9   7        4.02      -45.41     45.41 o
  -2   9   7       23.52       58.58     14.28 o
  -1   9   7        1.62      -19.65     30.98 o
   0 -10   8        8.33       32.13     12.80 o
   1 -10   8       26.37      -11.85     36.69 o
   2 -10   8       16.23      -12.22     32.64 o
   3 -10   8        1.58      -37.96     37.96 o
  -1  -9   8        3.77       12.96     12.73 o
   0  -9   8       84.87      114.00     13.26 o
   1  -9   8       43.98       65.08     11.35 o
   2  -9   8        9.15       15.80     30.37 o
   3  -9   8       44.02       50.97     15.94 o
   4  -9   8       30.67       17.64     17.00 o
  -2  -8   8       11.34      -33.28     33.28 o
  -1  -8   8       41.62       55.49     10.12 o
   0  -8   8       76.18       43.61     10.96 o
   1  -8   8        0.21       -5.63      9.16 o
   2  -8   8       68.02       79.15     11.26 o
   3  -8   8       49.17       65.71     14.69 o
   4  -8   8        1.44       12.69     33.10 o
   5  -8   8        0.63      -32.41     35.06 o
  -3  -7   8       35.37       50.69     11.83 o
  -2  -7   8      304.83      336.02     13.84 o
  -1  -7   8       44.08       48.80      9.27 o
   0  -7   8       27.69        9.66     24.13 o
   1  -7   8      303.21      296.42     12.09 o
   2  -7   8       41.38        0.00     31.20 o
   3  -7   8       10.49       10.65     11.97 o
   4  -7   8      140.90      159.00     13.17 o
   5  -7   8       25.60      -13.58     30.91 o
  -4  -6   8       99.68      130.96     14.05 o
  -3  -6   8      448.33      445.29     15.18 o
  -2  -6   8       16.40        9.89      8.54 o
  -1  -6   8      187.31      181.35      9.60 o
   0  -6   8      599.92      591.24     18.15 o
   1  -6   8        5.95       12.87     20.66 o
   2  -6   8        2.59        2.03     27.08 o
   3  -6   8      167.66      161.43     12.04 o
   4  -6   8       43.89       27.26     10.56 o
   5  -6   8        4.45        1.17     10.91 o
   6  -6   8       21.90       38.73     13.51 o
  -5  -5   8      192.78      183.79     15.84 o
  -4  -5   8      136.10      130.86     12.29 o
  -3  -5   8       96.99       80.82     10.28 o
  -2  -5   8     1498.36     1527.91     37.29 o
  -1  -5   8      808.87      803.78     21.84 o
   0  -5   8       12.13       13.17      6.34 o
   1  -5   8      743.39      851.88     24.15 o
   2  -5   8      429.84      415.35     14.09 o
   3  -5   8        2.37       -2.67      8.79 o
   4  -5   8        1.33      -24.35     24.35 o
   5  -5   8       95.18       94.42     11.69 o
   6  -5   8       11.47       11.71     32.89 o
  -5  -4   8       41.38       40.61     12.71 o
  -4  -4   8       40.18       28.35      9.83 o
  -3  -4   8      105.24       99.33      9.18 o
  -2  -4   8       28.77       41.63      6.87 o
  -1  -4   8        0.19        1.18     13.79 o
   0  -4   8       14.77       12.87      5.90 o
   1  -4   8     1007.89      956.27     31.14 o
   2  -4   8        0.44       -6.16     18.78 o
   3  -4   8      104.49       88.91      9.15 o
   4  -4   8       52.96       57.41      8.63 o
   5  -4   8       14.50       12.71      9.76 o
   6  -4   8       24.80      -32.26     32.70 o
  -5  -3   8       80.15       67.88     10.95 o
  -4  -3   8      255.43      253.03     11.63 o
  -3  -3   8      237.43      220.23     10.03 o
  -2  -3   8       15.21        5.53      5.98 o
  -1  -3   8     1008.51     1003.27     25.11 o
   0  -3   8     1483.54     1579.02     33.63 o
   1  -3   8       21.94       19.12      6.37 o
   2  -3   8      392.99      362.52     11.03 o
   3  -3   8      124.80      115.89      8.19 o
   4  -3   8        1.54      -23.76     23.99 o
   5  -3   8      224.62      199.80     13.29 o
   6  -3   8       12.37       18.52     30.47 o
  -6  -2   8       63.77       78.33     13.84 o
  -5  -2   8      379.13      362.45     14.51 o
  -4  -2   8      180.46      190.71     10.33 o
  -3  -2   8      184.23      182.04      8.92 o
  -2  -2   8      510.95      550.16     16.49 o
  -1  -2   8      206.89      187.26      7.24 o
   0  -2   8      747.60      778.80     23.45 o
   1  -2   8      566.85      509.89     14.48 o
   2  -2   8     1808.64     1843.01     48.04 o
   3  -2   8        0.04       -9.13     18.03 o
   4  -2   8        5.33       -6.20     21.34 o
   5  -2   8      448.62      465.57     15.32 o
   6  -2   8        3.60       -9.71     13.31 o
  -6  -1   8      155.80      157.89     14.30 o
  -5  -1   8       27.31       32.87      9.39 o
  -4  -1   8     1830.60     1860.81     41.95 o
  -3  -1   8     1077.26     1046.08     28.51 o
  -2  -1   8       57.99       53.64      5.84 o
  -1  -1   8     1708.77     2112.28     49.84 o
   0  -1   8     1849.92     1987.02     50.55 o
   1  -1   8     2463.94     2541.65     53.30 o
   2  -1   8      135.72      133.61      7.08 o
   3  -1   8     1156.99     1208.63     31.37 o
   4  -1   8      276.78      277.53     11.88 o
   5  -1   8       10.96       15.57     27.77 o
   6  -1   8       72.30       64.81     15.36 o
  -6   0   8       39.07        9.46     11.64 o
  -5   0   8       16.86        2.89     17.63 o
  -4   0   8      548.66      546.94     19.81 o
  -3   0   8        4.71       -1.73      6.95 o
  -2   0   8        9.66       11.43     14.15 o
  -1   0   8     1010.87      988.63     22.60 o
   0   0   8      164.01      161.10      5.20 o
   1   0   8      705.53      767.10     24.53 o
   2   0   8     1210.27     1242.99     20.47 o
   3   0   8       21.90       29.80     16.46 o
   4   0   8       26.30       -0.43     16.04 o
   5   0   8      114.80      123.61      8.64 o
  -6   1   8       52.77        2.05     31.67 o
  -5   1   8        1.90       -3.23      9.23 o
  -4   1   8        3.18       -9.99     21.61 o
  -3   1   8      425.65      445.59     12.80 o
  -2   1   8      808.58      758.41     19.74 o
  -1   1   8        8.35        7.73      5.38 o
   0   1   8      964.77     1020.37     26.18 o
   1   1   8      488.75      482.04     15.47 o
   2   1   8        2.95      -15.62     18.18 o
   3   1   8       70.01       94.45      8.24 o
   4   1   8        4.63       -9.22      9.22 o
   5   1   8       46.11       28.00     12.55 o
  -6   2   8       52.73       45.73     12.41 o
  -5   2   8        1.60       -1.85      9.02 o
  -4   2   8      417.72      430.39     12.76 o
  -3   2   8      437.08      480.51     12.91 o
  -2   2   8      124.35      123.85      7.96 o
  -1   2   8      553.70      554.29     19.49 o
   0   2   8     1166.78     1275.01     29.54 o
   1   2   8       19.59        2.42     15.48 o
   2   2   8      720.82      741.99     21.42 o
   3   2   8     1512.88     1575.08     40.55 o
   4   2   8       88.06       74.38     10.98 o
   5   2   8       29.59      -11.44     32.52 o
  -6   3   8      267.45      235.74     16.17 o
  -5   3   8      422.66      411.25     14.57 o
  -4   3   8       77.62       93.09      9.59 o
  -3   3   8      917.65      919.19     26.04 o
  -2   3   8      634.52      601.74     18.82 o
  -1   3   8      470.28      480.30     12.32 o
   0   3   8       90.96      108.51      7.68 o
   1   3   8      924.58      892.22     28.76 o
   2   3   8      606.67      621.04     17.05 o
   3   3   8        7.15        2.75      9.39 o
   4   3   8      209.93      231.86     14.78 o
  -6   4   8       88.25       89.03     14.11 o
  -5   4   8       24.54       23.36     10.12 o
  -4   4   8      133.70      153.28     10.75 o
  -3   4   8      400.67      385.61     13.19 o
  -2   4   8      145.17      148.23     10.75 o
  -1   4   8      515.58      544.24     15.84 o
   0   4   8      359.36      376.89     11.49 o
   1   4   8      418.58      401.91     13.14 o
   2   4   8       96.72       90.50      9.85 o
   3   4   8      226.53      226.74     13.24 o
   4   4   8      128.94      119.86     14.78 o
  -6   5   8        7.76       14.19     30.98 o
  -5   5   8       41.12       42.32     11.39 o
  -4   5   8       30.76       12.87     28.90 o
  -3   5   8        9.11       -6.73     28.23 o
  -2   5   8      335.12      300.89     13.75 o
  -1   5   8      181.05      178.90     10.86 o
   0   5   8        5.71        4.34      8.21 o
   1   5   8      361.27      349.92     12.68 o
   2   5   8        6.00        7.56      9.39 o
   3   5   8       22.63       34.46     13.24 o
  -6   6   8       35.12       52.96     14.69 o
  -5   6   8       39.85       36.69     14.67 o
  -4   6   8        0.04      -15.32     28.51 o
  -3   6   8       65.50       80.59     12.76 o
  -2   6   8       44.50       30.38     11.69 o
  -1   6   8       10.30        5.68      9.15 o
   0   6   8        1.69       -7.40     24.59 o
   1   6   8      156.08      174.23     11.92 o
   2   6   8       61.49       15.11     31.37 o
   3   6   8       23.51       39.03     14.16 o
  -5   7   8        6.97        8.58     36.62 o
  -4   7   8       63.09       84.28     13.66 o
  -3   7   8       64.58       68.41     13.68 o
  -2   7   8        1.12      -20.18     28.25 o
  -1   7   8      107.31      103.83     12.09 o
   0   7   8      141.84      137.14     12.71 o
   1   7   8       69.70       -6.64     33.00 o
   2   7   8       30.48       32.41     14.37 o
  -4   8   8       27.53        0.97     17.50 o
  -3   8   8        1.46      -16.42     16.42 o
  -2   8   8       65.74       76.89     14.90 o
  -1   8   8       62.04       44.35     13.98 o
   0   8   8        1.97       14.04     32.66 o
  -2   9   8        1.67       14.88     14.64 o
   1 -10   9       25.43      -34.83     34.83 o
   2 -10   9        8.17      -20.53     32.50 o
  -1  -9   9       19.30       30.70     12.87 o
   0  -9   9       47.33       51.00     12.80 o
   1  -9   9        1.59        2.12     28.51 o
   2  -9   9        6.39      -32.64     32.64 o
   3  -9   9       39.03        3.20     37.34 o
   4  -9   9        0.08        9.67     40.25 o
  -2  -8   9       68.39       55.88     13.68 o
  -1  -8   9        1.14        4.10      9.78 o
   0  -8   9        2.96       15.45      9.46 o
   1  -8   9       59.98       39.85     11.00 o
   2  -8   9       46.96       14.16     32.57 o
   3  -8   9       16.33       -8.81     35.93 o
   4  -8   9        2.80      -10.73     34.44 o
   5  -8   9        5.63        7.13     14.27 o
  -3  -7   9      111.32      114.60     14.12 o
  -2  -7   9      127.61      134.71     11.35 o
  -1  -7   9      165.26      160.53     11.21 o
   0  -7   9       94.55      102.13     10.43 o
   1  -7   9       54.33       50.14     10.19 o
   2  -7   9       71.20       56.60     11.56 o
   3  -7   9       90.01       75.05     13.95 o
   4  -7   9      103.81      127.22     13.42 o
   5  -7   9        0.27      -14.34     33.69 o
  -4  -6   9       71.20      105.17     13.68 o
  -3  -6   9       63.86       69.79     10.33 o
  -2  -6   9       31.03       -6.83     23.02 o
  -1  -6   9      481.44      509.97     16.24 o
   0  -6   9      220.93      202.84     10.38 o
   1  -6   9      126.25      125.05      9.76 o
   2  -6   9      254.86      307.21     14.34 o
   3  -6   9       45.47      -32.57     32.57 o
   4  -6   9       30.65       22.97     10.38 o
   5  -6   9       22.30      -15.39     31.96 o
  -4  -5   9        0.08       10.31     27.58 o
  -3  -5   9      244.01      237.12     12.29 o
  -2  -5   9      338.05      333.89     11.67 o
  -1  -5   9       41.06       41.61      7.86 o
   0  -5   9      187.55      172.49      9.30 o
   1  -5   9      244.36      258.68     11.32 o
   2  -5   9       80.23       96.31     10.73 o
   3  -5   9      232.11      249.90     11.99 o
   4  -5   9       84.11       88.19     10.84 o
   5  -5   9       53.07       39.92     12.08 o
   6  -5   9       15.72        0.00     29.47 o
  -5  -4   9        1.39       17.99     30.37 o
  -4  -4   9      492.92      498.13     15.91 o
  -3  -4   9       20.01       23.94      7.98 o
  -2  -4   9      191.27      176.32      8.92 o
  -1  -4   9      756.38      746.41     25.11 o
   0  -4   9       28.65        9.13     16.63 o
   1  -4   9      216.15      219.64     10.38 o
   2  -4   9      348.20      345.15     11.71 o
   3  -4   9      210.35      217.38     10.42 o
   4  -4   9      169.78      151.58     10.86 o
   5  -4   9       28.77       33.40     10.82 o
   6  -4   9       10.97      -21.70     33.35 o
  -5  -3   9      337.55      324.51     16.08 o
  -4  -3   9       33.38       48.34      8.90 o
  -3  -3   9      997.80     1030.01     32.01 o
  -2  -3   9      931.05      909.91     27.95 o
  -1  -3   9      516.30      527.75     14.90 o
   0  -3   9        0.48        0.92      5.81 o
   1  -3   9      744.11      732.27     19.47 o
   2  -3   9      273.89      259.98      9.82 o
   3  -3   9        1.08       -5.91     18.98 o
   4  -3   9      194.14      192.65     10.91 o
   5  -3   9      159.86      145.92     12.38 o
   6  -3   9        7.91       38.70     13.28 o
  -6  -2   9       95.81      113.22     14.49 o
  -5  -2   9       42.29       39.37     11.16 o
  -4  -2   9       43.18       38.29      9.13 o
  -3  -2   9      550.68      533.53     14.18 o
  -2  -2   9      335.05      380.21     11.81 o
  -1  -2   9       28.42       20.13      5.37 o
   0  -2   9     1161.17     1185.29     30.47 o
   1  -2   9      500.46      469.10     12.98 o
   2  -2   9      124.02      128.54      7.66 o
   3  -2   9      448.87      457.98     13.03 o
   4  -2   9      543.17      560.71     17.76 o
   5  -2   9      185.96      170.65     12.83 o
   6  -2   9       79.26       89.99     14.42 o
  -6  -1   9        1.19      -33.69     33.69 o
  -5  -1   9       58.51       46.27     10.26 o
  -4  -1   9      865.26      839.06     25.16 o
  -3  -1   9      265.37      271.85      9.55 o
  -2  -1   9       69.22       68.18      6.80 o
  -1  -1   9     3702.85     3729.83     70.02 o
   0  -1   9       33.04       31.55      6.37 o
   1  -1   9      716.99      756.22     23.85 o
   2  -1   9      110.49      102.01      6.92 o
   3  -1   9        8.19      -11.19     19.84 o
   4  -1   9       38.70       53.14      9.20 o
   5  -1   9       82.00       94.06     11.71 o
  -6   0   9      154.60      166.44     10.87 o
  -5   0   9      160.89      169.75      8.20 o
  -4   0   9        0.01       -9.23     14.36 o
  -3   0   9      577.55      616.04     13.65 o
  -2   0   9      667.46      642.52     14.30 o
  -1   0   9       57.94       54.41      4.86 o
   0   0   9       15.86        0.75     17.59 o
   1   0   9     2651.20     2828.09     46.55 o
   2   0   9       14.69       18.36      4.44 o
   3   0   9        6.50      -12.13     15.49 o
   4   0   9      408.04      429.64      9.98 o
   5   0   9       14.74       33.86     32.04 o
  -6   1   9       29.27       22.39     12.69 o
  -5   1   9      561.20      581.81     16.88 o
  -4   1   9      423.65      419.16     13.82 o
  -3   1   9      150.63      165.05      9.13 o
  -2   1   9       62.91       89.23      7.66 o
  -1   1   9      260.95      234.35      9.02 o
   0   1   9     1309.27     1340.15     32.66 o
   1   1   9       45.91       55.88      6.32 o
   2   1   9      330.19      375.53     10.88 o
   3   1   9      381.89      369.73     12.45 o
   4   1   9        1.76      -27.03     27.03 o
   5   1   9       13.60       13.65     31.18 o
  -6   2   9        0.49        2.31     31.62 o
  -5   2   9      246.34      257.44     12.68 o
  -4   2   9      118.88      110.57      9.48 o
  -3   2   9        6.87        0.00     22.16 o
  -2   2   9      744.88      658.01     18.20 o
  -1   2   9      303.67      304.01     11.28 o
   0   2   9        5.61       -3.80     17.07 o
   1   2   9      787.21      772.32     25.90 o
   2   2   9      213.84      226.14      9.97 o
   3   2   9      210.72      182.37     11.46 o
   4   2   9       42.79       16.21     27.86 o
   5   2   9      119.33      119.36     15.52 o
  -6   3   9        1.89       20.36     30.67 o
  -5   3   9        8.18       11.88     28.60 o
  -4   3   9        7.73        1.82     24.50 o
  -3   3   9      466.54      442.66     13.75 o
  -2   3   9      329.55      321.35     12.45 o
  -1   3   9        2.94      -12.62     21.26 o
   0   3   9       38.95       11.39     20.11 o
   1   3   9       94.02      105.36      8.70 o
   2   3   9        9.05        4.84     24.19 o
   3   3   9        3.80       11.23      8.93 o
   4   3   9       91.15       79.20     13.93 o
  -6   4   9       62.49       60.22     13.93 o
  -5   4   9       69.73       60.50     11.18 o
  -4   4   9       99.83      112.97     11.05 o
  -3   4   9       65.92       66.08      9.71 o
  -2   4   9       31.21       23.53     10.08 o
  -1   4   9      460.26      518.41     14.04 o
   0   4   9      804.49      754.78     23.94 o
   1   4   9        4.61       10.58      8.65 o
   2   4   9      564.79      530.72     18.34 o
   3   4   9      289.73      312.72     14.67 o
   4   4   9        0.09      -19.40     32.87 o
  -6   5   9       24.21        2.40     35.13 o
  -5   5   9       72.28       97.26     13.03 o
  -4   5   9       12.23       11.42     28.69 o
  -3   5   9      250.77      212.16     14.28 o
  -2   5   9      204.64      242.66     13.38 o
  -1   5   9       49.81       46.45      9.34 o
   0   5   9       29.65       26.59      9.43 o
   1   5   9      179.17      176.39     11.40 o
   2   5   9       10.36        6.87     10.31 o
   3   5   9       11.94       -1.15     12.78 o
  -5   6   9        0.29       -8.65     14.34 o
  -4   6   9       15.16       19.10     32.57 o
  -3   6   9      366.38      380.79     18.13 o
  -2   6   9        2.87       16.00     30.53 o
  -1   6   9      172.73      179.78     12.66 o
   0   6   9      462.69      460.29     15.43 o
   1   6   9       11.42        3.67     10.35 o
   2   6   9        7.34        3.44     12.83 o
  -5   7   9        9.62      -12.31     40.69 o
  -4   7   9        0.65        6.89     14.74 o
  -3   7   9        5.70      -35.45     35.45 o
  -2   7   9       31.45       -9.62     34.94 o
  -1   7   9       46.84       48.78     11.71 o
   0   7   9        5.03      -15.62     29.80 o
   1   7   9        6.14       18.33     32.08 o
  -4   8   9        2.34       20.41     42.76 o
  -3   8   9       19.48       22.46     15.87 o
  -2   8   9       10.19       -8.21     15.08 o
  -1   8   9        3.12      -14.48     34.04 o
   0   8   9       27.64       36.02     13.82 o
   1 -10  10       24.08       10.61     14.39 o
   2 -10  10        4.05      -10.91     34.27 o
  -1  -9  10       31.81       21.20     33.51 o
   0  -9  10       19.06       31.57     12.45 o
   1  -9  10       28.86       38.05     12.83 o
   2  -9  10        9.97        7.82     33.21 o
   3  -9  10        0.06      -19.30     39.56 o
   4  -9  10        4.64      -26.78     40.80 o
  -2  -8  10       43.43       84.12     12.76 o
  -1  -8  10       49.02       62.23     11.40 o
   0  -8  10       72.12       82.77     11.14 o
   1  -8  10       62.04       63.47     11.18 o
   2  -8  10        1.59        0.00     31.37 o
   3  -8  10        5.19      -35.26     38.86 o
   4  -8  10       25.92      -31.57     40.64 o
  -3  -7  10       20.59       35.27     12.98 o
  -2  -7  10       12.62      -24.17     27.59 o
  -1  -7  10      287.17      308.23     13.14 o
   0  -7  10       98.74       98.18     10.75 o
   1  -7  10       22.83        5.93     24.29 o
   2  -7  10      202.74      220.68     14.79 o
   3  -7  10       28.25       -5.08     34.36 o
   4  -7  10       13.18        9.76     33.63 o
   5  -7  10       17.25       18.63     13.96 o
  -4  -6  10        1.09       -4.78     33.23 o
  -3  -6  10       84.49       84.35     11.18 o
  -2  -6  10       70.27       73.53      9.59 o
  -1  -6  10      103.99       99.18      9.97 o
   0  -6  10       55.93       71.85      8.88 o
   1  -6  10      220.17      236.70     12.55 o
   2  -6  10      122.57      124.57     12.16 o
   3  -6  10       10.21       -7.34     10.72 o
   4  -6  10       17.59       -2.31     32.13 o
   5  -6  10        2.05        6.96     31.41 o
  -4  -5  10      133.19      139.26     14.11 o
  -3  -5  10      273.18      290.69     12.99 o
  -2  -5  10        2.61      -22.35     22.35 o
  -1  -5  10       95.42      105.35      8.60 o
   0  -5  10      427.43      437.84     13.35 o
   1  -5  10       29.97       43.52      8.63 o
   2  -5  10       99.34      115.44     11.40 o
   3  -5  10      396.18      388.35     14.44 o
   4  -5  10       40.97      -17.90     28.95 o
   5  -5  10        4.86      -30.90     31.35 o
  -5  -4  10       93.44       91.72     15.02 o
  -4  -4  10      257.66      258.08     13.22 o
  -3  -4  10      113.34       94.68      9.60 o
  -2  -4  10      618.98      637.34     18.87 o
  -1  -4  10      546.22      580.33     17.58 o
   0  -4  10       40.91       35.80      7.93 o
   1  -4  10       75.49       59.94     10.05 o
   2  -4  10      225.51      183.26     11.44 o
   3  -4  10       94.89       79.08      9.43 o
   4  -4  10      200.78      202.80     12.31 o
   5  -4  10       27.00       19.26     12.08 o
  -5  -3  10       55.30       67.35     12.98 o
  -4  -3  10       12.48       23.02      9.13 o
  -3  -3  10      631.54      613.63     19.23 o
  -2  -3  10      530.86      515.04     15.77 o
  -1  -3  10       50.28       53.46      6.62 o
   0  -3  10      539.85      533.91     16.45 o
   1  -3  10      337.46      346.33     12.08 o
   2  -3  10        1.31        0.00     20.21 o
   3  -3  10       42.34       42.48      8.16 o
   4  -3  10      184.63      164.93     11.69 o
   5  -3  10        9.05       18.75     10.88 o
  -6  -2  10       42.62       26.16     14.57 o
  -5  -2  10       87.43       72.95     12.31 o
  -4  -2  10        4.92       13.49     22.86 o
  -3  -2  10      297.22      301.00     10.98 o
  -2  -2  10      134.04      129.57      8.53 o
  -1  -2  10       85.88       76.25      6.99 o
   0  -2  10     1432.41     1522.12     36.49 o
   1  -2  10      125.34      130.77      8.02 o
   2  -2  10      112.71      114.99      8.54 o
   3  -2  10      309.24      309.03     11.35 o
   4  -2  10        6.82       -8.83     25.07 o
   5  -2  10        7.25       -2.07     28.51 o
  -6  -1  10      111.93      130.17     14.57 o
  -5  -1  10      106.57       86.63     11.40 o
  -4  -1  10        2.63      -25.41     25.41 o
  -3  -1  10      176.13      151.69      9.07 o
  -2  -1  10      624.00      594.38     16.72 o
  -1  -1  10      676.96      600.23     19.26 o
   0  -1  10       10.06        5.70     17.78 o
   1  -1  10      183.33      176.32      8.83 o
   2  -1  10      398.54      371.24     11.14 o
   3  -1  10        5.47       -1.45     20.29 o
   4  -1  10      215.61      216.27     12.06 o
   5  -1  10       57.21       58.61     12.64 o
  -6   0  10       68.42       75.77     10.56 o
  -5   0  10       20.74       10.82      9.03 o
  -4   0  10       84.39       92.51      6.70 o
  -3   0  10      295.84      300.94      7.55 o
  -2   0  10        3.80        3.00     11.87 o
  -1   0  10      817.28      803.79     16.13 o
   0   0  10     1857.80     1894.10     38.00 o
   1   0  10      599.18      610.37     12.78 o
   2   0  10       11.78       12.73      5.14 o
   3   0  10      263.83      307.55      8.26 o
   4   0  10      383.52      366.55     10.17 o
   5   0  10        9.97       14.66     11.63 o
  -6   1  10       16.69       13.61     12.92 o
  -5   1  10      405.85      405.95     14.64 o
  -4   1  10      410.04      416.49     12.85 o
  -3   1  10      195.20      204.21      9.83 o
  -2   1  10      985.94      982.42     30.67 o
  -1   1  10      598.96      621.50     19.90 o
   0   1  10       95.39       91.19      8.02 o
   1   1  10      328.44      341.35     11.60 o
   2   1  10      286.02      271.14     10.88 o
   3   1  10      137.80      139.86     10.20 o
   4   1  10       54.22       16.03     30.70 o
   5   1  10       27.58       20.32     13.47 o
  -6   2  10       88.78       97.74     14.34 o
  -5   2  10       50.61       17.88     30.91 o
  -4   2  10       10.93       -1.54      8.69 o
  -3   2  10      127.87      124.73     10.45 o
  -2   2  10       77.83       79.15      8.76 o
  -1   2  10      257.29      227.30     10.54 o
   0   2  10     1039.61     1047.46     32.04 o
   1   2  10      341.99      352.87     11.74 o
   2   2  10      244.80      235.80     10.82 o
   3   2  10       64.91       71.55     10.38 o
   4   2  10       73.04       84.76     13.06 o
  -6   3  10        0.32        2.38     13.14 o
  -5   3  10       45.67       50.42     11.16 o
  -4   3  10      177.92      199.98     11.95 o
  -3   3  10      146.62      126.53     10.36 o
  -2   3  10       63.90       14.30     27.05 o
  -1   3  10      272.81      286.20     11.71 o
   0   3  10      430.58      446.17     13.75 o
   1   3  10        5.84      -14.02     22.23 o
   2   3  10      138.98      135.50     10.58 o
   3   3  10      126.99      132.43     11.92 o
   4   3  10       27.74       38.58     13.24 o
  -6   4  10       13.25       19.26     14.21 o
  -5   4  10       94.01      106.30     12.98 o
  -4   4  10       87.19       77.40     11.33 o
  -3   4  10       52.11       47.07     10.05 o
  -2   4  10      601.82      644.87     17.58 o
  -1   4  10       42.24       51.87      9.18 o
   0   4  10      421.22      429.93     13.70 o
   1   4  10      292.22      291.13     12.76 o
   2   4  10      236.58      238.39     12.82 o
   3   4  10       38.98       47.88     12.61 o
  -6   5  10       35.66        0.00     36.12 o
  -5   5  10        2.07       -2.91     13.28 o
  -4   5  10       44.06       55.31     11.07 o
  -3   5  10       96.66      108.49     12.45 o
  -2   5  10      114.97       95.07     12.27 o
  -1   5  10        4.50       23.23      9.34 o
   0   5  10      236.88      230.20     12.83 o
   1   5  10       57.74       72.08     11.05 o
   2   5  10       17.75       27.72     11.00 o
   3   5  10       53.44       40.16     13.93 o
  -5   6  10       28.77       45.25     14.99 o
  -4   6  10       26.26       11.30     33.90 o
  -3   6  10        0.92       13.22     12.57 o
  -2   6  10       50.49       37.04     12.75 o
  -1   6  10      147.11      137.60     12.66 o
   0   6  10       62.98       58.72     11.12 o
   1   6  10       49.19       36.03     13.21 o
   2   6  10      155.68      161.98     15.34 o
  -5   7  10        5.59      -25.78     39.71 o
  -4   7  10        3.92        3.16     38.45 o
  -3   7  10        2.83      -14.62     34.51 o
  -2   7  10       37.45       48.60     13.81 o
  -1   7  10        1.09       16.68     30.28 o
   0   7  10       25.53       18.75     34.37 o
   1   7  10       17.02        1.18     14.48 o
  -3   8  10        3.26      -27.74     39.85 o
  -2   8  10        0.09      -22.19     40.91 o
  -1   8  10       35.80       39.56     15.43 o
  -1  -9  11       39.47       51.71     13.56 o
   0  -9  11       78.77       18.86     38.19 o
   1  -9  11       39.40       32.56     13.66 o
   2  -9  11        1.07        8.51     34.06 o
   3  -9  11       25.94       22.81     44.67 o
  -2  -8  11        1.65        0.00     29.87 o
  -1  -8  11       79.43       97.91     13.22 o
   0  -8  11      101.03      105.89     12.32 o
   1  -8  11        5.45        0.00     11.23 o
   2  -8  11       16.25        8.76     12.69 o
   3  -8  11        7.55      -33.21     36.44 o
   4  -8  11        0.11       10.56     14.67 o
  -3  -7  11       37.06      -11.60     36.63 o
  -2  -7  11       68.27       69.65     11.49 o
  -1  -7  11       19.04       -1.89     27.24 o
   0  -7  11       23.22       17.90      9.20 o
   1  -7  11       70.47       83.42     11.63 o
   2  -7  11       87.21      105.19     13.51 o
   3  -7  11       13.56       -1.55     12.38 o
   4  -7  11       51.77       70.00     14.49 o
   5  -7  11        6.09        2.70     34.06 o
  -4  -6  11       39.04       21.84     34.82 o
  -3  -6  11       78.77       70.21     12.99 o
  -2  -6  11       55.19       25.11     10.33 o
  -1  -6  11        0.66      -26.04     26.04 o
   0  -6  11       95.44       78.12     10.19 o
   1  -6  11       37.07       29.70     10.31 o
   2  -6  11       13.12       11.10     29.92 o
   3  -6  11       63.56       76.55     11.63 o
   4  -6  11       16.65       -9.55     35.80 o
   5  -6  11        0.57       17.34     13.19 o
  -4  -5  11      157.16      126.76     14.81 o
  -3  -5  11      210.41      187.40     12.16 o
  -2  -5  11      309.83      290.93     12.76 o
  -1  -5  11      318.44      332.58     11.93 o
   0  -5  11      114.66      121.18     10.10 o
   1  -5  11      243.35      220.38     12.39 o
   2  -5  11      248.18      275.03     13.56 o
   3  -5  11      141.32      140.30     12.41 o
   4  -5  11        5.97      -29.01     29.01 o
   5  -5  11       39.33       37.23     13.84 o
  -5  -4  11       65.18       64.86     14.34 o
  -4  -4  11        4.14      -16.19     28.04 o
  -3  -4  11       71.20       74.64     10.13 o
  -2  -4  11      407.84      430.48     14.09 o
  -1  -4  11      120.08      121.75      8.88 o
   0  -4  11      259.04      263.00     11.35 o
   1  -4  11      204.57      243.41     11.30 o
   2  -4  11      139.71      117.44     10.50 o
   3  -4  11       14.59       11.18     26.61 o
   4  -4  11        1.55        3.90     25.63 o
   5  -4  11       20.93       -2.37     32.45 o
  -5  -3  11       15.92       -0.46     12.99 o
  -4  -3  11      275.61      265.60     12.76 o
  -3  -3  11      311.55      307.02     11.83 o
  -2  -3  11        6.33       -2.79      7.59 o
  -1  -3  11      272.92      258.08     10.13 o
   0  -3  11      620.36      715.76     19.60 o
   1  -3  11       70.88       53.35      9.39 o
   2  -3  11      631.10      592.39     17.51 o
   3  -3  11      905.66      835.28     27.22 o
   4  -3  11       85.39       89.23     10.61 o
   5  -3  11       48.91       22.44     34.59 o
  -5  -2  11      160.96      189.91     14.14 o
  -4  -2  11        1.73        1.89     22.95 o
  -3  -2  11        5.26       -3.11     20.30 o
  -2  -2  11      541.32      529.06     17.25 o
  -1  -2  11       22.28       25.32      6.69 o
   0  -2  11       54.11       58.93      8.37 o
   1  -2  11      159.90      143.80      9.50 o
   2  -2  11      195.00      188.85     10.36 o
   3  -2  11        5.02      -21.49     22.70 o
   4  -2  11       54.52       34.69     11.00 o
   5  -2  11       32.31       26.84     13.19 o
  -6  -1  11      145.20      153.91     15.27 o
  -5  -1  11       15.55       18.59     30.44 o
  -4  -1  11      284.27      277.44     12.53 o
  -3  -1  11      840.86      831.66     25.00 o
  -2  -1  11      141.31      140.34      8.67 o
  -1  -1  11       10.81        6.43      6.73 o
   0  -1  11     1553.87     1577.43     39.07 o
   1  -1  11       81.12       72.67      8.17 o
   2  -1  11        9.97       20.43      7.33 o
   3  -1  11      528.39      505.31     14.00 o
   4  -1  11       89.88       93.02     11.18 o
   5  -1  11       38.57      -30.07     36.09 o
  -6   0  11        0.15        0.93      9.18 o
  -5   0  11        3.01      -10.71     21.17 o
  -4   0  11      262.51      245.10      8.59 o
  -3   0  11       98.96      116.34      7.10 o
  -2   0  11       11.58        9.58     14.92 o
  -1   0  11      788.86      821.64     17.67 o
   0   0  11      126.51      122.12     12.48 o
   1   0  11        6.62       -5.51     14.79 o
   2   0  11      738.81      782.72     31.20 o
   3   0  11      171.71      197.18      8.13 o
   4   0  11       17.08        3.93      9.83 o
   5   0  11       96.43      106.04     10.59 o
  -6   1  11      115.65      130.33     15.32 o
  -5   1  11      165.48      207.74     12.75 o
  -4   1  11        7.63        0.51      9.07 o
  -3   1  11      324.91      335.53     12.22 o
  -2   1  11      677.76      602.43     18.84 o
  -1   1  11        0.96        1.54     18.98 o
   0   1  11       55.07       64.46      8.21 o
   1   1  11      239.99      226.17     10.01 o
   2   1  11       58.46       67.44      8.79 o
   3   1  11       82.88       73.04     10.10 o
   4   1  11      239.43      248.67     13.84 o
  -6   2  11       10.17      -14.67     34.39 o
  -5   2  11        0.28        1.45     10.42 o
  -4   2  11      170.67      199.50     11.63 o
  -3   2  11      203.34      207.55     11.16 o
  -2   2  11       53.31       39.48      9.62 o
  -1   2  11      385.93      374.17     13.10 o
   0   2  11      220.77      231.37     11.76 o
   1   2  11       30.25       37.96      8.44 o
   2   2  11        3.03       -3.37     22.14 o
   3   2  11      205.49      235.46     12.73 o
   4   2  11       33.21       46.13     13.15 o
  -6   3  11       79.36       71.41     15.15 o
  -5   3  11      106.54       94.72     12.83 o
  -4   3  11       80.87       91.03     11.14 o
  -3   3  11        3.32        2.15     24.05 o
  -2   3  11      253.55      253.63     12.75 o
  -1   3  11      314.24      299.02     13.05 o
   0   3  11      110.76      100.30      9.53 o
   1   3  11      224.75      233.84     11.92 o
   2   3  11      126.46      155.70     11.53 o
   3   3  11        4.07       13.14     30.58 o
   4   3  11        1.15      -14.71     35.63 o
  -6   4  11        7.62      -15.82     35.82 o
  -5   4  11       22.07       -9.76     34.82 o
  -4   4  11       20.77      -21.43     31.13 o
  -3   4  11        7.35        5.93     10.63 o
  -2   4  11      432.58      442.16     16.60 o
  -1   4  11        2.06       25.19      9.18 o
   0   4  11        7.24      -15.02     26.62 o
   1   4  11      398.92      385.21     14.49 o
   2   4  11        7.77        4.08     27.88 o
   3   4  11        7.22        4.75     33.72 o
  -5   5  11        4.00      -15.02     15.02 o
  -4   5  11      157.20      146.94     14.25 o
  -3   5  11       46.61       34.82     12.13 o
  -2   5  11        2.50      -31.28     31.28 o
  -1   5  11      252.65      292.36     14.27 o
   0   5  11       44.21       52.19     10.91 o
   1   5  11        0.61        0.00     29.80 o
   2   5  11       89.20      109.97     14.11 o
  -5   6  11       20.27        0.58     15.34 o
  -4   6  11        2.53      -14.27     14.27 o
  -3   6  11       41.32       37.75     14.35 o
  -2   6  11       93.80      100.47     13.33 o
  -1   6  11       25.40        9.23     32.41 o
   0   6  11       15.46       19.86     11.56 o
   1   6  11      126.22      139.60     14.65 o
  -4   7  11       81.62       74.31     16.90 o
  -3   7  11       14.60      -33.70     40.57 o
  -2   7  11        6.62       14.87     15.17 o
  -1   7  11       26.54      -36.09     36.09 o
   0   7  11        8.51      -38.75     38.75 o
  -2   8  11       46.71       11.85     17.37 o
   0  -9  12       50.03       73.53     14.46 o
   1  -9  12        2.28        5.21     32.56 o
   2  -9  12        1.00        5.81     37.13 o
   3  -9  12       85.35       95.76     19.53 o
  -2  -8  12       41.22       42.57     13.65 o
  -1  -8  12       25.72       -2.37     31.69 o
   0  -8  12       24.64        3.44     11.58 o
   1  -8  12       22.58       -9.83     29.78 o
   2  -8  12       25.49       33.54     13.29 o
   3  -8  12        2.81      -21.93     41.93 o
   4  -8  12        2.03      -25.02     38.56 o
  -3  -7  12       51.85       40.89     14.02 o
  -2  -7  12       65.83       52.98     13.66 o
  -1  -7  12       74.60       73.85     10.96 o
   0  -7  12       96.09      101.89     12.02 o
   1  -7  12       19.19       21.24     11.63 o
   2  -7  12        7.52      -36.12     36.12 o
   3  -7  12       38.37       61.79     13.63 o
   4  -7  12       44.30      -42.44     42.44 o
  -3  -6  12      103.40       97.65     14.32 o
  -2  -6  12       67.38       12.06     31.69 o
  -1  -6  12      182.98      181.37     11.58 o
   0  -6  12      160.08      165.71     11.39 o
   1  -6  12        1.66      -13.29     26.89 o
   2  -6  12        4.95      -29.62     29.62 o
   3  -6  12       35.06      -20.21     35.52 o
   4  -6  12       15.85      -22.28     33.95 o
   5  -6  12       19.19      -10.26     33.69 o
  -4  -5  12        0.13      -22.97     32.38 o
  -3  -5  12       86.54       91.54     10.88 o
  -2  -5  12      200.30      200.66     11.71 o
  -1  -5  12       43.12       54.87      9.15 o
   0  -5  12       18.81       14.55      9.02 o
   1  -5  12      314.98      355.64     14.14 o
   2  -5  12      227.86      211.91     13.45 o
   3  -5  12      126.77      102.13     12.83 o
   4  -5  12       40.35       64.30     11.67 o
   5  -5  12       45.70       29.13     14.32 o
  -5  -4  12        0.14      -14.79     33.00 o
  -4  -4  12       53.09       41.49     12.73 o
  -3  -4  12       25.81        7.57     25.32 o
  -2  -4  12       85.86      111.10      9.62 o
  -1  -4  12       88.44       81.78      9.15 o
   0  -4  12      234.28      251.90     11.78 o
   1  -4  12      120.91      128.88     10.68 o
   2  -4  12        4.38       14.18     27.42 o
   3  -4  12       66.67       64.67     10.65 o
   4  -4  12       15.96       -2.26     27.35 o
   5  -4  12        3.03       15.96     13.31 o
  -5  -3  12      101.31      105.33     14.99 o
  -4  -3  12      175.44      171.96     12.76 o
  -3  -3  12       26.14       16.97      8.60 o
  -2  -3  12      332.80      351.40     12.29 o
  -1  -3  12      367.33      357.12     12.22 o
   0  -3  12      111.98      124.29      9.18 o
   1  -3  12      648.66      693.55     22.17 o
   2  -3  12      126.66      127.24     10.22 o
   3  -3  12       39.39       13.35     26.45 o
   4  -3  12       18.19       16.12     10.26 o
   5  -3  12       83.26       84.69     15.31 o
  -5  -2  12       47.17       63.19     12.98 o
  -4  -2  12       50.74       44.23     10.17 o
  -3  -2  12      372.41      374.74     13.29 o
  -2  -2  12      374.55      406.27     12.53 o
  -1  -2  12       10.00       -8.37     17.64 o
   0  -2  12       19.86       -4.89     22.30 o
   1  -2  12      472.60      485.52     14.72 o
   2  -2  12       96.99       90.94     10.40 o
   3  -2  12       15.97       29.70      9.48 o
   4  -2  12       24.12       16.68     30.24 o
   5  -2  12        0.37       -9.73     33.19 o
  -5  -1  12       64.07       67.35     11.58 o
  -4  -1  12      206.22      198.12     12.38 o
  -3  -1  12       27.59       11.72      8.86 o
  -2  -1  12       33.09       24.15      8.16 o
  -1  -1  12      399.91      388.49     12.55 o
   0  -1  12      484.09      543.06     15.52 o
   1  -1  12       30.24       27.72      8.17 o
   2  -1  12      354.74      332.53     12.31 o
   3  -1  12      308.30      280.53     12.92 o
   4  -1  12       10.65       14.83     30.63 o
   5  -1  12        5.61      -14.94     35.33 o
  -6   0  12        7.29       11.67     23.27 o
  -5   0  12       36.55       47.23      8.26 o
  -4   0  12       32.57       41.50      8.48 o
  -3   0  12      114.08      117.58      7.06 o
  -2   0  12      302.03      278.15      7.85 o
  -1   0  12      103.26      109.27      6.59 o
   0   0  12       34.19       34.29      5.97 o
   1   0  12      187.96      186.04      8.39 o
   2   0  12      101.32      109.88      7.10 o
   3   0  12        3.92      -15.74     19.28 o
   4   0  12       23.01        9.58     17.11 o
  -6   1  12       16.97      -35.59     35.59 o
  -5   1  12        4.66      -11.19     11.19 o
  -4   1  12      146.17      136.45     11.53 o
  -3   1  12      151.61      179.07     11.74 o
  -2   1  12      290.75      294.57     12.31 o
  -1   1  12      745.81      732.64     21.13 o
   0   1  12       37.17        5.03     24.89 o
   1   1  12      311.26      332.63     12.01 o
   2   1  12      114.37      115.11     10.63 o
   3   1  12       46.88       47.58     10.80 o
   4   1  12      150.38      170.33     14.81 o
  -6   2  12       10.59       12.75     32.70 o
  -5   2  12       46.29       51.34     12.06 o
  -4   2  12      174.86      174.61     12.80 o
  -3   2  12       11.49        0.00      9.09 o
  -2   2  12      340.61      326.19     13.56 o
  -1   2  12      986.91      993.94     29.34 o
   0   2  12      435.60      434.50     13.82 o
   1   2  12      138.94      126.80     10.54 o
   2   2  12      349.55      339.39     13.68 o
   3   2  12       78.76       80.96     11.78 o
   4   2  12       19.66        9.55     14.34 o
  -6   3  12       60.48       23.82     35.96 o
  -5   3  12       53.57       50.07     13.56 o
  -4   3  12        2.79        6.94     23.98 o
  -3   3  12      225.54      211.01     12.66 o
  -2   3  12       93.67      103.17     11.02 o
  -1   3  12       27.18       14.05     26.57 o
   0   3  12       98.79      120.60     10.59 o
   1   3  12      169.88      179.92     12.18 o
   2   3  12        8.38       14.42     10.10 o
   3   3  12      113.67      133.06     14.09 o
  -5   4  12        7.42        3.51     13.52 o
  -4   4  12       46.04       38.15     11.74 o
  -3   4  12        8.95      -32.04     32.04 o
  -2   4  12       10.89        6.76     11.05 o
  -1   4  12      397.67      371.00     15.29 o
   0   4  12      240.10      245.93     13.19 o
   1   4  12       80.18       76.22     11.92 o
   2   4  12       58.26      -28.83     37.96 o
   3   4  12       52.83       58.77     14.81 o
  -5   5  12       27.39       41.26     15.77 o
  -4   5  12        0.33      -31.94     31.94 o
  -3   5  12       83.85       74.29     13.68 o
  -2   5  12        7.45       10.08     32.08 o
  -1   5  12        1.14       34.13     10.98 o
   0   5  12        9.05      -31.94     31.94 o
   1   5  12       61.35       61.03     13.31 o
   2   5  12       43.29        0.00     40.39 o
  -4   6  12        0.63       18.31     32.34 o
  -3   6  12      219.25      209.77     18.41 o
  -2   6  12        0.30        5.61     12.98 o
  -1   6  12       19.80       15.92     12.91 o
   0   6  12      115.80      127.80     15.29 o
   1   6  12       34.41       51.18     13.70 o
  -4   7  12       18.78      -30.10     40.24 o
  -3   7  12       21.08       19.86     16.19 o
  -2   7  12       14.66        8.76     35.87 o
  -1   7  12       45.89       23.89     39.48 o
   0   7  12        3.88      -15.02     15.80 o
   0  -9  13        5.90        7.96     36.55 o
   1  -9  13        2.07       23.50     14.00 o
   2  -9  13        0.36      -37.39     37.39 o
  -1  -8  13        8.61        9.59     28.04 o
   0  -8  13       29.13       14.60     32.80 o
   1  -8  13       46.02        8.03     38.13 o
   2  -8  13       20.59       20.32     39.14 o
   3  -8  13        2.64      -34.36     40.85 o
  -2  -7  13       13.78      -11.58     30.98 o
  -1  -7  13      129.00      122.54     12.92 o
   0  -7  13       74.60       73.41     11.88 o
   1  -7  13        4.16        7.26     32.78 o
   2  -7  13      170.51      168.71     15.25 o
   3  -7  13       67.21       92.69     16.05 o
   4  -7  13        4.46        4.33     15.27 o
  -3  -6  13       14.10       32.56     12.98 o
  -2  -6  13      143.96      156.77     12.45 o
  -1  -6  13       64.39       54.45     11.25 o
   0  -6  13        0.39        2.86     10.01 o
   1  -6  13       73.60       82.36     12.25 o
   2  -6  13        7.96      -12.22     29.62 o
   3  -6  13        0.50      -31.39     31.39 o
   4  -6  13        7.74        2.72     13.01 o
  -4  -5  13        0.88       -2.37     31.35 o
  -3  -5  13       57.81       69.77     11.35 o
  -2  -5  13        2.03        4.04     26.06 o
  -1  -5  13       71.36       70.02      9.92 o
   0  -5  13       73.99       87.02     10.19 o
   1  -5  13       22.25       15.66     27.24 o
   2  -5  13       19.52       26.96     10.59 o
   3  -5  13        3.76        7.33     31.62 o
   4  -5  13       40.91      -27.31     36.07 o
   5  -5  13       24.57       24.49     14.85 o
  -4  -4  13      154.77      151.37     14.62 o
  -3  -4  13        0.87       -4.50      9.46 o
  -2  -4  13       16.18       26.59      9.20 o
  -1  -4  13      277.44      313.02     13.38 o
   0  -4  13      197.12      195.93     11.93 o
   1  -4  13        0.77       -3.35      9.46 o
   2  -4  13      255.51      281.47     13.49 o
   3  -4  13       56.40       67.28     11.55 o
   4  -4  13        4.22      -34.66     34.66 o
   5  -4  13       12.38       16.21     14.51 o
  -5  -3  13       69.63       53.05     14.39 o
  -4  -3  13        0.01       -4.25     26.73 o
  -3  -3  13       88.07       74.38     11.25 o
  -2  -3  13      371.92      339.13     13.06 o
  -1  -3  13       16.58        0.00     20.96 o
   0  -3  13       90.16       96.13     10.10 o
   1  -3  13     1418.07     1326.12     42.41 o
   2  -3  13       52.42       45.09     10.26 o
   3  -3  13        0.28       16.44     25.99 o
   4  -3  13      231.00      247.13     14.48 o
   5  -3  13       27.25       -7.73     35.80 o
  -5  -2  13        7.87       18.86     31.60 o
  -4  -2  13       99.86      107.15     10.65 o
  -3  -2  13      153.88      149.54     11.25 o
  -2  -2  13        4.38       -6.78      8.49 o
  -1  -2  13      554.57      538.50     18.06 o
   0  -2  13      362.34      381.75     13.14 o
   1  -2  13       30.00       38.35      9.52 o
   2  -2  13      115.17      108.26     10.80 o
   3  -2  13       50.28       62.59     10.86 o
   4  -2  13       26.76      -33.14     33.39 o
   5  -2  13       22.64      -36.74     36.74 o
  -5  -1  13      177.75      190.41     15.13 o
  -4  -1  13      138.00      139.31     12.78 o
  -3  -1  13       60.18       39.46      9.41 o
  -2  -1  13      259.26      268.05     11.93 o
  -1  -1  13        2.99       -1.84     21.73 o
   0  -1  13      222.33      231.65     11.30 o
   1  -1  13      334.99      300.75     12.31 o
   2  -1  13      164.06      170.07     11.39 o
   3  -1  13       25.17       31.81     10.08 o
   4  -1  13       26.81      -13.54     31.20 o
  -5   0  13        0.96       10.24     11.35 o
  -4   0  13      100.10       90.37     13.81 o
  -3   0  13      231.79      226.30     10.45 o
  -2   0  13       73.34       79.95      6.82 o
  -1   0  13        0.98      -14.69     14.69 o
   0   0  13      151.52      166.28      7.93 o
   1   0  13      120.29      129.12      7.35 o
   2   0  13        8.78      -15.68     17.08 o
   3   0  13       22.23        4.32     10.36 o
   4   0  13        8.03      -11.27     23.32 o
  -5   1  13       44.75       52.59     13.86 o
  -4   1  13      181.99      196.23     12.66 o
  -3   1  13       40.38       39.33     10.28 o
  -2   1  13       16.43        9.85      9.23 o
  -1   1  13      576.30      611.01     16.95 o
   0   1  13      211.72      212.25     11.55 o
   1   1  13       68.50       68.47     10.28 o
   2   1  13      436.65      412.71     15.04 o
   3   1  13      105.87      100.08     12.15 o
   4   1  13       22.02        7.40     36.79 o
  -5   2  13       11.11       22.10     13.52 o
  -4   2  13       14.12      -16.14     30.60 o
  -3   2  13       83.11       97.31     10.75 o
  -2   2  13      123.94      139.10     11.67 o
  -1   2  13      107.23      109.55     11.07 o
   0   2  13      244.27      202.55     12.64 o
   1   2  13      170.94      148.94     12.13 o
   2   2  13       58.98       53.67     11.67 o
   3   2  13       11.22        9.13     12.73 o
  -5   3  13       23.93      -34.23     34.23 o
  -4   3  13       20.74       32.22     11.42 o
  -3   3  13       96.87       90.80     11.71 o
  -2   3  13       16.53       10.89     28.44 o
  -1   3  13      101.26       83.45     11.67 o
   0   3  13      240.38      251.51     13.75 o
   1   3  13        0.90       -8.30     26.69 o
   2   3  13       27.22       36.58     11.85 o
   3   3  13      229.63      232.85     16.74 o
  -5   4  13       81.25       65.71     16.14 o
  -4   4  13       58.78       63.77     12.52 o
  -3   4  13      100.53       86.01     12.50 o
  -2   4  13      173.74      170.07     14.58 o
  -1   4  13       44.41       47.12     12.01 o
   0   4  13        0.43      -27.58     33.77 o
   1   4  13       11.31        0.00     30.60 o
   2   4  13       73.99       23.55     36.76 o
  -5   5  13       10.05       23.57     15.43 o
  -4   5  13        4.57      -11.93     14.69 o
  -3   5  13      105.16       99.87     14.53 o
  -2   5  13       20.89      -37.06     37.06 o
  -1   5  13        2.78       14.90     30.65 o
   0   5  13      115.95      109.85     14.02 o
   1   5  13        6.90      -38.66     38.66 o
   2   5  13        1.87       -7.66     34.51 o
  -4   6  13        3.68       15.11     34.59 o
  -3   6  13       92.78       87.99     16.51 o
  -2   6  13        3.33      -33.93     33.93 o
  -1   6  13       31.29      -40.78     40.78 o
   0   6  13      136.70      124.70     16.84 o
  -3   7  13        0.72       -0.62     17.73 o
  -2   7  13        9.97       14.58     16.91 o
  -1   7  13        5.12        5.40     15.94 o
   1  -9  14       31.20        3.07     37.06 o
  -1  -8  14        8.53        2.52     34.00 o
   0  -8  14        9.92      -36.76     36.76 o
   1  -8  14        1.34      -36.07     36.07 o
   2  -8  14        2.93      -41.63     41.63 o
   3  -8  14        8.20      -27.91     43.20 o
  -2  -7  14       15.22        7.19     32.78 o
  -1  -7  14       84.00       94.58     14.57 o
   0  -7  14        3.24       15.04     11.42 o
   1  -7  14        2.02        7.89     32.18 o
   2  -7  14       69.03       73.02     14.12 o
   3  -7  14       56.80       70.27     16.35 o
   4  -7  14        5.54       12.52     37.29 o
  -3  -6  14       77.33       75.93     14.90 o
  -2  -6  14       57.48       48.85     12.83 o
  -1  -6  14        0.05       17.53     27.08 o
   0  -6  14       43.19       43.43     12.16 o
   1  -6  14      134.58      140.83     13.77 o
   2  -6  14       30.87       43.38     12.66 o
   3  -6  14        2.22      -24.24     31.25 o
   4  -6  14       18.70       22.44     14.30 o
  -4  -5  14       20.67        2.82     14.14 o
  -3  -5  14       37.54       32.31     12.92 o
  -2  -5  14       97.00       81.28     11.25 o
  -1  -5  14      275.94      258.34     13.93 o
   0  -5  14      115.04      116.08     11.90 o
   1  -5  14      128.84      134.86     13.10 o
   2  -5  14      436.14      481.32     18.17 o
   3  -5  14      153.90      121.82     13.77 o
   4  -5  14        3.16      -33.08     33.08 o
  -4  -4  14        1.19       18.93     30.03 o
  -3  -4  14       85.37       90.92     11.65 o
  -2  -4  14       78.42       91.22     10.77 o
  -1  -4  14       21.28       29.54      9.75 o
   0  -4  14       84.55       92.76     10.72 o
   1  -4  14       57.55       43.36     11.60 o
   2  -4  14       13.99      -30.37     30.37 o
   3  -4  14       18.07       11.95     31.02 o
   4  -4  14       13.72        1.57     13.88 o
  -5  -3  14       21.32        7.79     35.13 o
  -4  -3  14      110.31      123.16     13.36 o
  -3  -3  14       48.65       60.84     11.00 o
  -2  -3  14        2.39        8.21     25.74 o
  -1  -3  14       10.44        7.82     23.48 o
   0  -3  14       66.50       78.78      9.57 o
   1  -3  14      278.98      272.36     13.61 o
   2  -3  14        3.49      -21.63     28.64 o
   3  -3  14       81.59       66.58     12.32 o
   4  -3  14      108.10      104.73     15.01 o
  -5  -2  14       47.41       47.99     13.95 o
  -4  -2  14       57.39       73.36     12.15 o
  -3  -2  14       16.46        9.97      9.46 o
  -2  -2  14       71.77       86.86      9.94 o
  -1  -2  14      245.50      280.73     13.17 o
   0  -2  14       48.73       43.98     10.08 o
   1  -2  14        4.99       14.42      9.82 o
   2  -2  14       54.44       36.16     10.70 o
   3  -2  14       13.60       11.05     29.45 o
   4  -2  14        7.08       12.73     12.98 o
  -5  -1  14       17.42       11.51     13.72 o
  -4  -1  14        1.40       15.34     26.59 o
  -3  -1  14      477.97      451.77     15.94 o
  -2  -1  14      192.14      176.87     11.05 o
  -1  -1  14       15.83       17.65      8.99 o
   0  -1  14     1739.96     1671.43     43.61 o
   1  -1  14       33.97       25.28      9.89 o
   2  -1  14       12.29        4.25     26.08 o
   3  -1  14      169.82      163.68     12.92 o
   4  -1  14       52.01       45.05     14.04 o
  -5   0  14       10.93       22.85     13.36 o
  -4   0  14       72.47       74.53      8.02 o
  -3   0  14      135.66      113.12      8.19 o
  -2   0  14       36.43       27.83      6.91 o
  -1   0  14       99.37      112.70      7.56 o
   0   0  14      183.38      204.69     13.39 o
   1   0  14       11.31       12.00      8.85 o
   2   0  14        8.45      -10.17     19.85 o
   3   0  14       24.47       16.17     23.49 o
   4   0  14        6.64      -25.18     25.18 o
  -5   1  14       55.55        0.00     36.67 o
  -4   1  14        0.28       -4.82     29.17 o
  -3   1  14       25.82       22.90      9.97 o
  -2   1  14       23.57       34.99     10.05 o
  -1   1  14      162.32      202.71     11.97 o
   0   1  14       12.65        4.73      9.76 o
   1   1  14      199.23      203.36     12.83 o
   2   1  14      172.48      155.29     12.71 o
   3   1  14        0.17      -10.05     13.65 o
   4   1  14       27.18      -31.39     37.43 o
  -5   2  14        4.56      -33.31     33.31 o
  -4   2  14       42.29       22.47     12.39 o
  -3   2  14       80.61       55.63     12.20 o
  -2   2  14        3.74        2.10     29.04 o
  -1   2  14      201.33      200.01     13.22 o
   0   2  14       50.88       26.75     11.76 o
   1   2  14       51.48       72.46     11.40 o
   2   2  14       33.99      -29.55     29.55 o
   3   2  14       18.16        5.07     36.44 o
  -5   3  14       56.44      -14.42     42.11 o
  -4   3  14      122.45       96.98     13.86 o
  -3   3  14       34.08       32.87     11.86 o
  -2   3  14      575.06      583.86     17.99 o
  -1   3  14      352.05      332.44     15.98 o
   0   3  14        7.69        9.16     28.94 o
   1   3  14      110.03       85.17     12.46 o
   2   3  14       60.35       87.64     14.18 o
   3   3  14       75.41       91.84     15.22 o
  -5   4  14       16.81       21.20     37.25 o
  -4   4  14        7.62        5.67     33.74 o
  -3   4  14       50.76       33.70     12.50 o
  -2   4  14      223.52      251.69     14.85 o
  -1   4  14        5.23      -12.29     29.85 o
   0   4  14      110.81      126.64     13.40 o
   1   4  14      116.35      129.89     15.04 o
   2   4  14        2.91      -32.20     39.42 o
  -4   5  14       42.05       51.15     15.43 o
  -3   5  14        0.51       11.09     14.09 o
  -2   5  14        0.32      -38.59     39.19 o
  -1   5  14       34.00       46.11     14.60 o
   0   5  14       33.93       24.10     38.49 o
   1   5  14        0.42       -2.58     32.73 o
  -3   6  14        2.30       15.06     34.44 o
  -2   6  14       54.79       62.55     16.82 o
  -1   6  14       23.39       -2.86     16.54 o
   0   6  14        7.55      -42.25     42.25 o
  -1  -8  15       19.91       28.57     14.53 o
   0  -8  15        0.80      -11.26     37.11 o
   1  -8  15       10.48      -37.99     37.99 o
   2  -8  15        9.42      -43.18     43.18 o
  -2  -7  15       10.69       39.46     13.66 o
  -1  -7  15        0.58       11.37     12.92 o
   0  -7  15       59.05       46.66     13.86 o
   1  -7  15        9.08      -19.51     35.79 o
   2  -7  15        2.20       -8.54     39.16 o
   3  -7  15       13.45        8.79     16.35 o
  -3  -6  15       18.20       -5.26     36.07 o
  -2  -6  15        1.72       15.59     12.27 o
  -1  -6  15       20.08       35.27     12.22 o
   0  -6  15       23.01      -35.68     35.68 o
   1  -6  15       32.92       48.27     13.28 o
   2  -6  15        1.99       -2.61     31.43 o
   3  -6  15       22.02       19.28     15.78 o
   4  -6  15        7.24      -16.21     16.21 o
  -3  -5  15        8.99      -22.26     35.15 o
  -2  -5  15       73.25      -34.25     34.25 o
  -1  -5  15       93.71       85.96     12.73 o
   0  -5  15        0.37        6.99     25.93 o
   1  -5  15       93.82      103.16     12.39 o
   2  -5  15      226.74      260.53     15.98 o
   3  -5  15        1.73       -5.56     35.08 o
   4  -5  15       11.03        5.90     35.34 o
  -4  -4  15       36.48       23.52     36.67 o
  -3  -4  15      217.67      232.35     14.05 o
  -2  -4  15       25.94       47.65     10.88 o
  -1  -4  15       20.25       22.70     10.19 o
   0  -4  15      161.73      182.46     13.47 o
   1  -4  15        0.89        2.44     26.87 o
   2  -4  15      114.63      109.57     12.85 o
   3  -4  15       49.22       58.88     12.52 o
   4  -4  15        0.44      -26.71     35.36 o
  -4  -3  15       51.15       35.42     14.16 o
  -3  -3  15        5.21       19.42      9.71 o
  -2  -3  15      320.14      291.85     14.14 o
  -1  -3  15      428.26      414.34     15.45 o
   0  -3  15       17.42       -1.98     26.45 o
   1  -3  15      159.64      138.84     12.50 o
   2  -3  15       83.10      104.36     11.92 o
   3  -3  15       34.02       41.10     12.18 o
   4  -3  15        5.24       -5.24     34.83 o
  -5  -2  15       22.26        2.28     15.18 o
  -4  -2  15        1.25       16.88     26.32 o
  -3  -2  15       34.97       45.90     11.48 o
  -2  -2  15       93.03       81.78     10.77 o
  -1  -2  15        8.77       17.44     27.56 o
   0  -2  15        1.03      -23.52     25.35 o
   1  -2  15       17.88       13.49     28.53 o
   2  -2  15        5.79       11.48     25.55 o
   3  -2  15        9.50       -9.67     30.12 o
   4  -2  15       19.07       29.04     14.65 o
  -5  -1  15       13.65      -14.42     14.42 o
  -4  -1  15        5.87       20.71     10.73 o
  -3  -1  15       96.00       98.41     12.45 o
  -2  -1  15        5.94      -25.93     25.93 o
  -1  -1  15       32.48       29.82      9.57 o
   0  -1  15      924.22      853.43     25.03 o
   1  -1  15       90.68       59.32     11.92 o
   2  -1  15       16.08        6.80     27.79 o
   3  -1  15      252.49      207.43     14.41 o
   4  -1  15        3.83      -16.14     35.34 o
  -5   0  15       75.69       82.33     10.73 o
  -4   0  15       43.36       50.37     20.13 o
  -3   0  15        1.68      -20.70     20.70 o
  -2   0  15      177.03      182.05      9.28 o
  -1   0  15      262.68      304.41     10.37 o
   0   0  15       66.49       69.74      9.79 o
   1   0  15      108.76       82.61      8.52 o
   2   0  15      152.25      132.55      9.66 o
   3   0  15       14.45        6.87     23.44 o
  -5   1  15       25.15      -34.89     34.89 o
  -4   1  15      147.25      136.68     13.75 o
  -3   1  15      128.41      128.33     12.41 o
  -2   1  15        1.66        4.29     23.20 o
  -1   1  15      999.28     1024.10     31.76 o
   0   1  15       43.04       37.59     10.86 o
   1   1  15       43.49       55.61     10.84 o
   2   1  15        6.57       -5.51     11.02 o
   3   1  15       10.82       12.36     14.69 o
  -5   2  15       20.76        0.00     40.20 o
  -4   2  15       61.41       57.32     12.39 o
  -3   2  15       12.37      -24.98     30.63 o
  -2   2  15       15.62       24.65     10.89 o
  -1   2  15      160.95      157.36     13.63 o
   0   2  15       12.00        7.04     29.36 o
   1   2  15       22.62        0.00     31.96 o
   2   2  15       17.20       29.29     13.49 o
   3   2  15        8.55        5.40     38.13 o
  -5   3  15       16.69       20.92     15.47 o
  -4   3  15        2.40      -34.00     34.00 o
  -3   3  15        1.06      -11.74     11.74 o
  -2   3  15       36.72       43.77     12.31 o
  -1   3  15        0.29      -27.24     30.19 o
   0   3  15       12.13      -19.77     33.51 o
   1   3  15      200.59      206.56     15.71 o
   2   3  15       18.70        7.73     34.80 o
  -4   4  15        6.98      -11.90     38.38 o
  -3   4  15       28.79       56.16     14.32 o
  -2   4  15      133.32      102.56     14.00 o
  -1   4  15       38.49       46.98     12.62 o
   0   4  15       15.99      -29.38     35.95 o
   1   4  15       45.75      -23.34     39.14 o
  -4   5  15       16.00       21.89     39.99 o
  -3   5  15        4.91      -14.42     33.67 o
  -2   5  15       25.59       -2.97     42.62 o
  -1   5  15       29.56       16.82     39.09 o
   0   5  15        3.45      -20.21     36.76 o
  -2   6  15       12.77      -43.47     43.47 o
   0  -8  16       16.04      -21.49     38.17 o
   1  -8  16       10.29       20.39     16.31 o
  -1  -7  16       10.43       -7.27     14.83 o
   0  -7  16       68.27       99.24     14.94 o
   1  -7  16       12.42        2.95     15.96 o
   2  -7  16        4.73        0.00     41.51 o
   3  -7  16       20.15       23.75     16.70 o
  -2  -6  16       35.07      -25.81     38.08 o
  -1  -6  16       20.99       25.46     13.58 o
   0  -6  16        1.84      -13.40     32.63 o
   1  -6  16       41.44       46.93     12.52 o
   2  -6  16       56.70       73.41     15.18 o
   3  -6  16       17.00      -35.34     40.80 o
  -3  -5  16       44.29       -2.52     38.19 o
  -2  -5  16       13.17        5.98     12.80 o
  -1  -5  16       27.31       26.59     11.32 o
   0  -5  16       15.68       12.53     29.13 o
   1  -5  16        9.19      -10.08     29.96 o
   2  -5  16       15.19       12.98     30.00 o
   3  -5  16        1.60      -38.36     38.36 o
  -4  -4  16       39.98       57.93     14.92 o
  -3  -4  16       59.66       39.37     13.81 o
  -2  -4  16       11.69       15.84     11.32 o
  -1  -4  16       56.03       73.73     12.23 o
   0  -4  16      105.85      120.37     12.38 o
   1  -4  16       62.87       65.27     11.92 o
   2  -4  16       34.53       14.94     35.91 o
   3  -4  16       19.76       43.52     13.36 o
   4  -4  16        4.22        0.00     15.22 o
  -4  -3  16        6.93        7.84     33.39 o
  -3  -3  16       13.01        1.11     11.88 o
  -2  -3  16      161.07      141.40     13.01 o
  -1  -3  16       16.30      -13.70     29.71 o
   0  -3  16       28.58       28.71     10.70 o
   1  -3  16      510.88      550.49     17.44 o
   2  -3  16       26.46       20.06     32.56 o
   3  -3  16        8.72       21.54     32.61 o
   4  -3  16       25.67       22.53     35.36 o
  -4  -2  16       97.27       56.74     14.83 o
  -3  -2  16       45.94        2.54     33.93 o
  -2  -2  16      112.08      115.97     11.95 o
  -1  -2  16       74.33       82.61     11.79 o
   0  -2  16        6.40        9.46     11.00 o
   1  -2  16       69.26       79.48     12.61 o
   2  -2  16       67.55       61.33     12.22 o
   3  -2  16       13.53       13.77     14.32 o
   4  -2  16       33.04       59.39     14.85 o
  -4  -1  16        9.13      -10.38     33.05 o
  -3  -1  16       30.43       16.97     11.60 o
  -2  -1  16      118.57      121.50     11.65 o
  -1  -1  16        1.91      -23.36     26.73 o
   0  -1  16       26.41       39.94     10.68 o
   1  -1  16        7.03        4.08     11.05 o
   2  -1  16       50.65       50.17     12.46 o
   3  -1  16      106.24      109.51     15.54 o
  -5   0  16       13.57       10.87     12.96 o
  -4   0  16        3.04      -13.72     22.13 o
  -3   0  16       28.72       36.05     15.30 o
  -2   0  16       47.66       60.26     11.05 o
  -1   0  16       15.20       12.80     20.50 o
   0   0  16        1.59        4.30      7.81 o
   1   0  16       16.07       17.46     10.23 o
   2   0  16        5.62        5.76      8.64 o
   3   0  16       17.49      -29.06     29.06 o
  -5   1  16        0.35      -27.01     37.87 o
  -4   1  16       73.86       77.65     14.62 o
  -3   1  16       65.13       68.66     12.68 o
  -2   1  16       82.42      106.49     12.15 o
  -1   1  16      288.82      282.39     14.97 o
   0   1  16      130.25      140.66     12.92 o
   1   1  16       21.82       22.24     11.40 o
   2   1  16      137.38      136.15     15.96 o
   3   1  16       30.50       62.87     15.47 o
  -4   2  16       57.08      -31.04     36.26 o
  -3   2  16       44.04      -21.19     32.66 o
  -2   2  16      242.71      254.49     15.59 o
  -1   2  16       33.44       42.07     11.78 o
   0   2  16        0.38       -2.65     33.77 o
   1   2  16       42.09       19.40     13.70 o
   2   2  16       20.83       21.26     35.17 o
  -4   3  16        6.95      -38.59     38.59 o
  -3   3  16       40.61       -8.02     36.95 o
  -2   3  16        0.26        5.16     32.89 o
  -1   3  16       16.56       23.39     13.03 o
   0   3  16       50.26       41.63     14.55 o
   1   3  16       15.10       32.27     14.60 o
   2   3  16        1.53      -36.35     41.51 o
  -4   4  16        5.71      -37.22     39.25 o
  -3   4  16        0.02      -36.56     36.56 o
  -2   4  16        0.64      -34.78     34.78 o
  -1   4  16       22.39      -42.58     42.58 o
   0   4  16        9.55        7.13     15.11 o
   1   4  16        4.49        3.09     40.91 o
  -3   5  16       51.63       41.01     16.97 o
  -2   5  16       37.18        7.50     17.02 o
  -1   5  16        1.04      -39.07     40.78 o
  -1  -7  17       22.01       22.42     15.24 o
   0  -7  17       11.31      -39.72     39.72 o
   1  -7  17        2.81       -4.96     14.87 o
   2  -7  17        8.34        7.19     16.10 o
  -2  -6  17       28.14       20.14     16.07 o
  -1  -6  17       21.29       21.20     14.71 o
   0  -6  17        3.40      -14.87     14.87 o
   1  -6  17        1.63       -8.16     34.60 o
   2  -6  17       89.83       70.16     16.65 o
   3  -6  17        8.58       -3.16     42.23 o
  -3  -5  17       24.42       19.00     32.93 o
  -2  -5  17        2.34       53.58     12.98 o
  -1  -5  17       50.75       77.84     13.26 o
   0  -5  17       65.01       77.22     13.98 o
   1  -5  17       43.58       41.54     13.66 o
   2  -5  17       15.02      -39.18     39.18 o
   3  -5  17        3.56      -42.16     42.16 o
  -3  -4  17        1.27      -34.25     34.25 o
  -2  -4  17       51.37       37.60     14.14 o
  -1  -4  17       36.75       28.85     12.82 o
   0  -4  17        0.69        9.85     29.54 o
   1  -4  17       58.06       52.05     12.94 o
   2  -4  17       29.08       16.08     37.36 o
   3  -4  17        1.57       -6.81     14.48 o
  -4  -3  17       29.32        7.84     15.18 o
  -3  -3  17       31.26       48.06     13.81 o
  -2  -3  17       34.03       -5.10     31.18 o
  -1  -3  17        0.37       14.87     28.27 o
   0  -3  17       44.24       16.31     34.04 o
   1  -3  17      189.31      174.96     14.07 o
   2  -3  17        0.83       27.91     12.22 o
   3  -3  17       16.90      -14.51     34.71 o
  -4  -2  17       51.85       55.79     15.47 o
  -3  -2  17        0.17       18.38     30.54 o
  -2  -2  17        3.37      -30.01     30.01 o
  -1  -2  17       62.08       51.48     12.38 o
   0  -2  17        0.53        4.50     28.41 o
   1  -2  17       11.18       12.36     32.75 o
   2  -2  17       15.54       22.32     12.43 o
   3  -2  17        0.51      -14.27     14.27 o
  -4  -1  17        0.08      -36.46     36.46 o
  -3  -1  17      131.65      117.65     13.33 o
  -2  -1  17      168.81      173.67     14.57 o
  -1  -1  17       11.50        0.00     29.82 o
   0  -1  17      209.77      199.71     14.35 o
   1  -1  17      136.17      157.59     13.66 o
   2  -1  17       10.15       -7.96     33.56 o
   3  -1  17        2.57       23.22     38.59 o
  -4   0  17       31.17        5.17     27.21 o
  -3   0  17       68.56       63.00      9.20 o
  -2   0  17       20.32      -22.17     22.17 o
  -1   0  17        2.63       -0.79     11.73 o
   0   0  17       42.08       45.98      8.51 o
   1   0  17        3.11        5.23     10.85 o
   2   0  17        5.63      -11.45     23.98 o
   3   0  17       40.56       47.63     11.36 o
  -4   1  17       16.82       -5.76     38.31 o
  -3   1  17       17.89        7.36     13.84 o
  -2   1  17      134.17      152.52     14.12 o
  -1   1  17      276.23      279.85     15.25 o
   0   1  17        0.05      -37.00     37.00 o
   1   1  17       23.71      -21.13     33.42 o
   2   1  17      134.46      130.54     16.24 o
  -4   2  17        0.27       -4.93     14.79 o
  -3   2  17        1.34      -35.79     35.79 o
  -2   2  17        0.43      -27.42     30.15 o
  -1   2  17        7.38      -34.89     34.89 o
   0   2  17       54.37       24.17     41.06 o
   1   2  17       17.68       26.54     14.27 o
   2   2  17        6.34       32.50     14.85 o
  -4   3  17       29.34       -3.21     39.05 o
  -3   3  17        6.01       16.95     34.74 o
  -2   3  17      105.81      123.41     16.10 o
  -1   3  17       42.96       13.88     35.29 o
   0   3  17       15.45        2.84     35.89 o
   1   3  17        1.25      -17.65     36.14 o
  -3   4  17       21.91       22.76     15.62 o
  -2   4  17        8.75      -37.39     39.62 o
  -1   4  17        9.84       32.15     15.20 o
   0   4  17       17.61       29.82     16.19 o
  -1  -6  18       29.84      -23.62     39.37 o
   0  -6  18       27.99       14.87     39.92 o
   1  -6  18       22.66       68.09     14.92 o
   2  -6  18       26.95       27.74     16.37 o
  -2  -5  18       37.94       22.99     38.22 o
  -1  -5  18       78.71       72.19     15.85 o
   0  -5  18        0.82       -7.80     37.38 o
   1  -5  18       27.66       -2.68     36.33 o
   2  -5  18       51.38       50.21     15.62 o
  -3  -4  18       21.13      -37.57     37.57 o
  -2  -4  18        4.09        8.49     30.26 o
  -1  -4  18        4.06       21.86     33.81 o
   0  -4  18       22.62      -12.94     35.73 o
   1  -4  18        0.72      -36.33     36.33 o
   2  -4  18       32.06       -8.42     39.88 o
   3  -4  18        4.58       23.45     14.97 o
  -3  -3  18       13.31      -28.18     38.66 o
  -2  -3  18       16.00        0.56     13.03 o
  -1  -3  18       43.00       12.23     30.74 o
   0  -3  18       30.86       16.88     12.94 o
   1  -3  18        0.15      -28.69     34.32 o
   2  -3  18       21.22       -0.87     15.11 o
   3  -3  18        8.39      -38.61     38.61 o
  -3  -2  18       16.23       11.30     13.28 o
  -2  -2  18       33.86      -32.34     37.30 o
  -1  -2  18       27.18       29.25     12.09 o
   0  -2  18       60.88       59.62     13.03 o
   1  -2  18       49.62       21.61     12.43 o
   2  -2  18       26.35       16.67     37.29 o
  -4  -1  18       26.36       17.67     35.63 o
  -3  -1  18       52.58       16.70     38.79 o
  -2  -1  18        4.27      -15.54     29.68 o
  -1  -1  18       45.28      -35.73     35.73 o
   0  -1  18      117.58      131.37     13.79 o
   1  -1  18        0.32      -29.66     35.19 o
   2  -1  18        6.69       -2.82     14.12 o
  -4   0  18       10.90        4.19     25.19 o
  -3   0  18       39.98       39.42     10.22 o
  -2   0  18        0.65      -24.64     24.64 o
  -1   0  18       21.97       12.26     14.94 o
   0   0  18        6.66       -0.23     21.73 o
   1   0  18        6.28       11.98     23.86 o
   2   0  18       16.95      -15.30     39.26 o
  -4   1  18       13.66      -30.88     36.65 o
  -3   1  18       32.84       11.26     34.62 o
  -2   1  18        2.69      -36.16     36.16 o
  -1   1  18        0.33       12.99     33.88 o
   0   1  18       26.17       43.47     14.97 o
   1   1  18       19.43       18.52     14.81 o
   2   1  18       13.90        3.09     38.66 o
  -3   2  18       10.69       -1.39     14.71 o
  -2   2  18       16.05       12.99     35.80 o
  -1   2  18       13.86       -5.17     34.60 o
   0   2  18       10.13       -5.72     39.78 o
   1   2  18        0.18       21.04     34.71 o
  -3   3  18        7.19      -38.29     38.29 o
  -2   3  18       54.22       66.75     15.64 o
  -1   3  18       60.20       47.31     15.59 o
   0   3  18        1.72        9.11     35.04 o
   0  -6  19        8.71       27.59     15.80 o
  -1  -5  19        2.87       -2.82     37.09 o
   0  -5  19        0.47       -7.26     14.51 o
   1  -5  19        1.82      -14.87     14.87 o
  -2  -4  19        3.19        0.00     36.25 o
  -1  -4  19       18.68       -5.83     38.17 o
   0  -4  19       27.70       54.31     15.20 o
   1  -4  19       16.40        8.32     39.65 o
   2  -4  19        1.63       11.79     37.02 o
  -3  -3  19        9.48       20.99     36.74 o
  -2  -3  19       39.09       22.93     35.38 o
  -1  -3  19       17.49      -28.76     34.96 o
   0  -3  19        0.87        4.96     33.39 o
   1  -3  19        3.11       26.82     14.25 o
   2  -3  19       27.04       33.33     16.95 o
  -3  -2  19       11.26       -5.38     15.29 o
  -2  -2  19       33.29       23.89     14.57 o
  -1  -2  19       23.69      -36.58     36.58 o
   0  -2  19       15.85      -13.05     33.72 o
   1  -2  19       33.55       -5.35     36.95 o
   2  -2  19        0.00       12.99     14.97 o
  -3  -1  19       15.39       -8.77     37.94 o
  -2  -1  19        5.27       14.79     12.91 o
  -1  -1  19       57.10       77.84     14.78 o
   0  -1  19       63.18       59.92     15.75 o
   1  -1  19        3.21        9.20     15.24 o
   2  -1  19        8.20      -39.26     39.26 o
  -3   0  19       49.33      -12.72     28.44 o
  -2   0  19       58.41       62.37     10.56 o
  -1   0  19        1.38      -23.69     24.54 o
   0   0  19       28.12       13.26     13.30 o
   1   0  19        9.52       11.42     14.22 o
  -3   1  19        6.90       20.36     34.92 o
  -2   1  19        1.90       -9.46     14.60 o
  -1   1  19       38.35       22.60     40.38 o
   0   1  19       45.02       58.19     15.31 o
   1   1  19        0.11        0.00     42.16 o
  -2   2  19        4.34       17.30     14.42 o
  -1   2  19        1.94        2.72     37.60 o
   0   2  19       18.34       22.03     16.03 o
  -1  -4  20       10.82      -28.76     38.72 o
   0  -4  20        1.09        5.91     36.02 o
   1  -4  20       23.55       39.71     16.05 o
  -2  -3  20       38.23       33.40     16.42 o
  -1  -3  20        1.96       11.02     33.33 o
   0  -3  20       30.53        5.47     41.45 o
   1  -3  20        6.72        5.63     35.63 o
  -2  -2  20        5.29        3.00     39.76 o
  -1  -2  20       18.63        5.63     38.82 o
   0  -2  20        0.61      -10.80     35.84 o
   1  -2  20        5.77       17.41     15.27 o
  -2  -1  20       43.90       35.75     15.59 o
  -1  -1  20       16.97       25.81     13.82 o
   0  -1  20        0.20      -30.51     36.72 o
   1  -1  20       69.83      -11.62     48.37 o
  -2   0  20       20.34        6.65     14.14 o
  -1   0  20        0.95      -13.61     13.61 o
   0   0  20       47.34       54.10     11.22 o
  -2   1  20       38.10       40.06     15.92 o
  -1   1  20        5.54      -26.41     44.58 o
 
